# Supplementary material for: 7-Benzene­sulfonamido-3-ethenyl-8-oxo-5-thia-1-aza­bicyclo­[4.2.0]oct-2-ene-2-carboxylic acid methanol solvate
Source: Acta Crystallogr Sect E Struct Rep Online. 2009 Jul 1;65(Pt 8):o1737. doi: 10.1107/S1600536809024726 (PMC2977380; doi:10.1107/S1600536809024726)
Supplement: Supplementary file 1 [file e-65-o1737-sup1.cif]

##############################################################################
###                                                                        ###
###        Electronic paper (Acta Crystallographica Section E)             ###
###                                                                        ###
##############################################################################
#                                                                            #
# This CIF contains the data in a paper accepted for publication in Acta     #
# Crystallographica Section E. It conforms to the requirements of Notes      #
# for Authors for Section E, and has been peer reviewed under the auspices   #
# of the IUCr Commission on Journals.                                        #
#                                                                            #
# Full details of the Crystallographic Information File format               #
# are given in the paper "The Crystallographic Information File (CIF):       #
# a New Standard Archive File for Crystallography" by S. R. Hall, F. H.      #
# Allen and I. D. Brown [Acta Cryst. (1991), A47, 655-685].                  #
#                                                                            #
# The current version of the core CIF dictionary is obtainable from          #
# ftp://ftp.iucr.org/pub/cif_core.dic. The current version number is 2.4.    #
#                                                                            #
# Software is freely available for graphical display of the structure(s) in  #
# this CIF.  For information consult the CIF home page http://www.iucr.org/  #
# cif/home.html                                                              #
#                                                                            #
# This file may be used for bona fide research purposes within the           #
# scientific community so long as proper attribution is given to the journal # 
# article from which it was obtained.                                        #
#                                                                            #
##############################################################################
                                             
data_global
_audit_creation_method     'PLATON <TABLE ACC> option'
_journal_date_recd_electronic     2009-06-08
_journal_date_accepted     2009-06-26
_journal_name_full     'Acta Crystallographica, Section E'
_journal_year     2009
_journal_volume     65
_journal_issue      8
_journal_page_first     o1737
_journal_page_last     o1737
_journal_paper_category     QO
_journal_coeditor_code     HB5002
_publ_contact_author_name
;
Mehmet Akkurt
;
_publ_contact_author_address
; Department of Physics
  Faculty of Arts and Sciences
  Erciyes University
  38039 Kayseri
  Turkey
;
_publ_contact_author_email     akkurt@erciyes.edu.tr
_publ_contact_author_fax     '+90-352-4374933'
_publ_contact_author_phone     '+90-352-4374901 extra 33106'
_publ_section_title
;\
7-Benzenesulfonamido-3-ethenyl-8-oxo-5-thia-1-azabicyclo[4.2.0]oct-2-ene-2-\
carboxylic acid methanol solvate
;
loop_
    _publ_author_name
    _publ_author_footnote
    _publ_author_address
    'Irfana Mariam' .
;
Materials Chemistry Laboratory,
Department of Chemistry,
Government College University,
Lahore 54000,
Pakistan
;
    'Mehmet Akkurt' .
; Department of Physics
  Faculty of Arts and Sciences
  Erciyes University
  38039 Kayseri
  Turkey
;
    'Shahzad Sharif' .
;
Materials Chemistry Laboratory,
Department of Chemistry,
Government College University,
Lahore 54000,
Pakistan
;
    'Syed Kamran Haider' .
;
Materials Chemistry Laboratory,
Department of Chemistry,
Government College University,
Lahore 54000,
Pakistan
;
    'Islam Ullah Khan*'
;
Additional correspondence author, e-mail: iukhan@gcu.edu.pk.
;
;
Materials Chemistry Laboratory,
Department of Chemistry,
Government College University,
Lahore 54000,
Pakistan
;
data_I
_chemical_name_systematic
;
7-Benzenesulfonamido-3-ethenyl-8-oxo-5-thia-1-azabicyclo[4.2.0]oct-2-ene-
2-carboxylic acid methanol solvate
;
_chemical_name_common     ?
_chemical_formula_moiety     'C15 H14 N2 O5 S2, C H4 O'
_chemical_formula_sum     'C16 H18 N2 O6 S2'
_chemical_formula_structural     ?
_chemical_formula_iupac     'C15 H14 N2 O5 S2, C H4 O'
_chemical_formula_weight     398.46
_chemical_melting_point     ?
_symmetry_cell_setting     monoclinic
_symmetry_space_group_name_H-M     'P 21'
_symmetry_space_group_name_Hall     'P 2yb'
loop_
    _symmetry_equiv_pos_site_id
    _symmetry_equiv_pos_as_xyz
    1 x,y,z
    2 -x,1/2+y,-z
_cell_length_a     12.0000(2)
_cell_length_b     6.0964(8)
_cell_length_c     13.602(2)
_cell_angle_alpha     90
_cell_angle_beta     109.412(7)
_cell_angle_gamma     90
_cell_volume     938.51(19)
_cell_formula_units_Z     2
_cell_measurement_reflns_used     1813
_cell_measurement_theta_min     2.77
_cell_measurement_theta_max     21.69
_cell_measurement_temperature     296(2)
_cell_special_details
;
;
_exptl_crystal_description     'prism'
_exptl_crystal_colour     'light yellow'
_exptl_crystal_size_max     0.31
_exptl_crystal_size_mid     0.28
_exptl_crystal_size_min     0.11
_exptl_crystal_size_rad     ?
_exptl_crystal_density_diffrn     1.410
_exptl_crystal_density_meas     ?
_exptl_crystal_density_method     'Not Measured'
_exptl_crystal_F_000     416
_exptl_absorpt_coefficient_mu     0.318
_exptl_absorpt_correction_type     'none'
_exptl_absorpt_process_details     ?
_exptl_special_details
;
;
_diffrn_ambient_temperature     296(2)
_diffrn_radiation_type     'MoK\a'
_diffrn_radiation_wavelength     0.71073
_diffrn_radiation_source     'sealed tube'
_diffrn_radiation_monochromator     'graphite'
_diffrn_measurement_device_type     'Bruker Kappa APEXII CCD area-detector'
_diffrn_measurement_method     '\f and \w'
_diffrn_detector_area_resol_mean     ?
_diffrn_reflns_number     9995
_diffrn_reflns_av_R_equivalents     0.1245
_diffrn_reflns_av_sigmaI/netI     0.1441
_diffrn_reflns_theta_min     2.77
_diffrn_reflns_theta_max     27.50
_diffrn_reflns_theta_full     27.50
_diffrn_measured_fraction_theta_max     0.997
_diffrn_measured_fraction_theta_full     0.997
_diffrn_reflns_limit_h_min     -15
_diffrn_reflns_limit_h_max     15
_diffrn_reflns_limit_k_min     -7
_diffrn_reflns_limit_k_max     7
_diffrn_reflns_limit_l_min     -17
_diffrn_reflns_limit_l_max     17
_diffrn_reflns_reduction_process
;
;
_diffrn_standards_number     0
_diffrn_standards_interval_count     .
_diffrn_standards_interval_time     .
_diffrn_standards_decay_%     ?
_refine_special_details
;
Refinement on <i>F</i>^2^ for ALL reflections except those flagged by the user
for potential systematic errors. Weighted <i>R</i>-factors <i>wR</i> and all
goodnesses of fit <i>S</i> are based on <i>F</i>^2^, conventional
<i>R</i>-factors <i>R</i> are based on <i>F</i>, with <i>F</i> set to zero for
negative <i>F</i>^2^. The observed criterion of <i>F</i>^2^ > \s(<i>F</i>^2^)
is used only for calculating -<i>R</i>-factor-obs <i>etc</i>. and is not
relevant to the choice of reflections for refinement. <i>R</i>-factors based
on <i>F</i>^2^ are statistically about twice as large as those based on
<i>F</i>, and <i>R</i>-factors based on ALL data will be even larger.
;
_reflns_number_total     3862
_reflns_number_gt     2296
_reflns_threshold_expression     I>2\s(I)
_refine_ls_structure_factor_coef     Fsqd
_refine_ls_matrix_type     full
_refine_ls_R_factor_all     0.1123
_refine_ls_R_factor_gt     0.0509
_refine_ls_wR_factor_gt     0.0984
_refine_ls_wR_factor_ref     0.1203
_refine_ls_goodness_of_fit_ref     0.960
_refine_ls_restrained_S_all     0.960
_refine_ls_number_reflns     3862
_refine_ls_number_parameters     238
_refine_ls_number_restraints     1
_refine_ls_number_constraints     ?
_refine_ls_hydrogen_treatment     constr
_refine_ls_weighting_scheme     'calc'
_refine_ls_weighting_details
                         'calc w = 1/[\s^2^(Fo^2^)], where P = (Fo^2^+2Fc^2^)/3'
_atom_sites_solution_hydrogens     geom
_atom_sites_solution_primary     direct
_atom_sites_solution_secondary     difmap
_refine_ls_shift/su_max     0.000
_refine_ls_shift/su_mean     0.000
_refine_diff_density_max     0.302
_refine_diff_density_min     -0.247
_refine_ls_extinction_method     none
_refine_ls_abs_structure_details     'Flack (1983), 1498 Freidel pairs'
_refine_ls_abs_structure_Flack     0.01(10)
loop_
    _atom_type_symbol
    _atom_type_description
    _atom_type_scat_dispersion_real
    _atom_type_scat_dispersion_imag
    _atom_type_scat_source
    S S 0.1246 0.1234 'International Tables Vol C Tables 4.2.6.8 and 6.1.1.4'
    O O 0.0106 0.0060 'International Tables Vol C Tables 4.2.6.8 and 6.1.1.4'
    N N 0.0061 0.0033 'International Tables Vol C Tables 4.2.6.8 and 6.1.1.4'
    H H 0.0000 0.0000 'International Tables Vol C Tables 4.2.6.8 and 6.1.1.4'
    C C 0.0033 0.0016 'International Tables Vol C Tables 4.2.6.8 and 6.1.1.4'
_computing_data_collection     'APEX2 (Bruker, 2007)'
_computing_cell_refinement     'SAINT (Bruker, 2007)'
_computing_data_reduction     'SAINT (Bruker, 2007)'
_computing_structure_solution     'SHELXS97 (Sheldrick, 2008)'
_computing_structure_refinement     'SHELXL97 (Sheldrick, 2008)'
_computing_molecular_graphics     'ORTEP-3 for Windows (Farrugia, 1997)'
_computing_publication_material
                                'WinGX (Farrugia, 1999) and PLATON (Spek, 2009)'
loop_
    _atom_site_type_symbol
    _atom_site_label
    _atom_site_fract_x
    _atom_site_fract_y
    _atom_site_fract_z
    _atom_site_U_iso_or_equiv
    _atom_site_thermal_displace_type
    _atom_site_calc_flag
    _atom_site_refinement_flags
    _atom_site_occupancy
    S S1 0.24181(10) 0.36361(18) 0.94436(9) 0.0411(3) Uani . . 1.000
    S S2 0.50199(10) 0.6029(2) 0.77686(11) 0.0521(4) Uani . . 1.000
    O O1 0.2562(3) 0.1318(5) 0.9415(3) 0.0542(11) Uani . . 1.000
    O O2 0.2889(3) 0.4810(6) 1.0402(2) 0.0517(11) Uani . . 1.000
    O O3 0.1400(3) 0.8330(5) 0.7110(3) 0.0549(11) Uani . . 1.000
    O O4 0.2503(3) 1.1724(5) 0.5108(2) 0.0525(13) Uani . . 1.000
    O O5 0.2210(3) 1.2961(5) 0.6536(3) 0.0515(11) Uani . . 1.000
    N N1 0.3034(3) 0.4643(6) 0.8640(3) 0.0429(12) Uani . . 1.000
    N N2 0.3414(3) 0.9197(6) 0.7515(3) 0.0395(11) Uani . . 1.000
    C C1 0.0903(4) 0.4207(8) 0.8928(4) 0.0452(16) Uani . . 1.000
    C C2 0.0153(5) 0.2642(10) 0.8338(5) 0.072(2) Uani . . 1.000
    C C3 -0.1051(6) 0.3020(13) 0.7971(6) 0.106(3) Uani . . 1.000
    C C4 -0.1480(5) 0.4972(15) 0.8162(6) 0.106(4) Uani . . 1.000
    C C5 -0.0732(6) 0.6566(11) 0.8740(6) 0.083(3) Uani . . 1.000
    C C6 0.0463(5) 0.6175(9) 0.9130(4) 0.0605(19) Uani . . 1.000
    C C7 0.3184(4) 0.7005(7) 0.8608(4) 0.0382(14) Uani . . 1.000
    C C8 0.2425(4) 0.8224(7) 0.7622(4) 0.0395(16) Uani . . 1.000
    C C9 0.4254(4) 0.7890(7) 0.8338(3) 0.0414(14) Uani . . 1.000
    C C10 0.3684(4) 1.0245(7) 0.6711(3) 0.0363(12) Uani . . 1.000
    C C11 0.4728(4) 0.9955(8) 0.6583(4) 0.0430(16) Uani . . 1.000
    C C12 0.5600(4) 0.8213(8) 0.7183(4) 0.0477(16) Uani . . 1.000
    C C13 0.5131(4) 1.1393(8) 0.5911(4) 0.0505(17) Uani . . 1.000
    C C14 0.6165(5) 1.1290(11) 0.5780(4) 0.066(2) Uani . . 1.000
    C C15 0.2738(4) 1.1796(7) 0.6118(4) 0.0396(16) Uani . . 1.000
    O O6 -0.0926(3) 0.9464(6) 0.5948(3) 0.0612(13) Uani . . 1.000
    C C16 -0.0774(5) 1.1397(11) 0.5436(5) 0.087(3) Uani . . 1.000
    H H1 0.32650 0.37930 0.82420 0.0510 Uiso calc R 1.000
    H H2 0.04550 0.13290 0.81850 0.0860 Uiso calc R 1.000
    H H3 -0.15650 0.19400 0.75960 0.1280 Uiso calc R 1.000
    H H4 -0.22890 0.52390 0.79000 0.1270 Uiso calc R 1.000
    H H4A 0.19880 1.26240 0.48270 0.0790 Uiso calc R 1.000
    H H5 -0.10350 0.79010 0.88660 0.1000 Uiso calc R 1.000
    H H6 0.09720 0.72360 0.95290 0.0730 Uiso calc R 1.000
    H H7 0.31290 0.77040 0.92390 0.0450 Uiso calc R 1.000
    H H9 0.47870 0.87900 0.88940 0.0490 Uiso calc R 1.000
    H H12A 0.62240 0.89400 0.77300 0.0570 Uiso calc R 1.000
    H H12B 0.59600 0.75590 0.67110 0.0570 Uiso calc R 1.000
    H H13 0.46110 1.24730 0.55440 0.0600 Uiso calc R 1.000
    H H14A 0.67120 1.02350 0.61320 0.0790 Uiso calc R 1.000
    H H14B 0.63520 1.22730 0.53350 0.0790 Uiso calc R 1.000
    H H6A -0.02910 0.90940 0.63720 0.0920 Uiso calc R 1.000
    H H16A -0.14900 1.22400 0.52400 0.1300 Uiso calc R 1.000
    H H16B -0.05870 1.10180 0.48230 0.1300 Uiso calc R 1.000
    H H16C -0.01400 1.22470 0.58960 0.1300 Uiso calc R 1.000
loop_
    _atom_site_aniso_label
    _atom_site_aniso_U_11
    _atom_site_aniso_U_22
    _atom_site_aniso_U_33
    _atom_site_aniso_U_12
    _atom_site_aniso_U_13
    _atom_site_aniso_U_23
    S1 0.0419(6) 0.0356(6) 0.0425(6) 0.0064(5) 0.0098(5) 0.0033(6)
    S2 0.0394(6) 0.0459(7) 0.0678(9) 0.0128(6) 0.0135(6) 0.0032(7)
    O1 0.061(2) 0.0331(18) 0.068(2) 0.0099(15) 0.0208(18) 0.0053(17)
    O2 0.057(2) 0.056(2) 0.0372(19) 0.0017(16) 0.0091(16) 0.0000(16)
    O3 0.0350(16) 0.061(2) 0.061(2) 0.0070(16) 0.0055(16) 0.0100(19)
    O4 0.0470(19) 0.068(3) 0.0376(19) 0.0172(15) 0.0074(16) 0.0061(17)
    O5 0.0476(18) 0.056(2) 0.046(2) 0.0181(15) 0.0092(16) -0.0005(16)
    N1 0.051(2) 0.035(2) 0.047(2) 0.0085(17) 0.022(2) -0.0006(18)
    N2 0.0324(18) 0.040(2) 0.042(2) 0.0113(15) 0.0070(16) 0.0087(17)
    C1 0.040(2) 0.048(3) 0.046(3) 0.006(2) 0.012(2) 0.002(2)
    C2 0.055(3) 0.066(4) 0.083(4) 0.011(3) 0.006(3) -0.023(3)
    C3 0.053(4) 0.117(6) 0.124(7) 0.005(4) -0.004(4) -0.036(5)
    C4 0.041(4) 0.141(7) 0.115(7) 0.032(4) -0.001(4) -0.008(6)
    C5 0.074(4) 0.088(5) 0.091(5) 0.035(4) 0.032(4) 0.003(4)
    C6 0.064(3) 0.053(3) 0.063(4) 0.019(3) 0.019(3) -0.004(3)
    C7 0.040(2) 0.029(2) 0.042(3) 0.0047(18) 0.009(2) 0.003(2)
    C8 0.031(2) 0.038(3) 0.046(3) 0.0073(18) 0.0081(19) -0.003(2)
    C9 0.037(2) 0.042(3) 0.037(2) 0.0061(19) 0.0012(19) 0.002(2)
    C10 0.034(2) 0.034(2) 0.036(2) 0.0026(17) 0.0050(19) 0.0001(19)
    C11 0.039(2) 0.048(3) 0.037(3) 0.003(2) 0.006(2) -0.003(2)
    C12 0.035(2) 0.058(3) 0.048(3) 0.006(2) 0.011(2) -0.001(2)
    C13 0.047(3) 0.058(3) 0.046(3) 0.003(2) 0.015(2) 0.004(3)
    C14 0.047(3) 0.091(4) 0.061(4) 0.002(3) 0.021(3) 0.012(4)
    C15 0.037(2) 0.040(3) 0.039(3) -0.0050(19) 0.009(2) 0.007(2)
    O6 0.0373(18) 0.066(2) 0.064(3) -0.0017(17) -0.0051(17) -0.0037(19)
    C16 0.067(4) 0.086(5) 0.095(5) -0.017(4) 0.010(4) 0.005(4)
_geom_special_details
;
Bond distances, angles <i>etc</i>. have been calculated using the rounded
fractional coordinates. All su's are estimated from the variances of the
(full) variance-covariance matrix. The cell e.s.d.'s are taken into account in
the estimation of distances, angles and torsion angles
;
loop_
    _geom_bond_atom_site_label_1
    _geom_bond_atom_site_label_2
    _geom_bond_site_symmetry_1
    _geom_bond_site_symmetry_2
    _geom_bond_distance
    _geom_bond_publ_flag
    S1 O1 . . 1.426(3) no
    S1 O2 . . 1.429(3) no
    S1 N1 . . 1.629(4) no
    S1 C1 . . 1.752(5) no
    S2 C9 . . 1.790(5) no
    S2 C12 . . 1.806(5) no
    O3 C8 . . 1.197(6) no
    O4 C15 . . 1.308(6) no
    O5 C15 . . 1.212(6) no
    O4 H4A . . 0.8200 no
    O6 C16 . . 1.411(8) no
    O6 H6A . . 0.8200 no
    N1 C7 . . 1.454(6) no
    N2 C8 . . 1.377(6) no
    N2 C10 . . 1.395(6) no
    N2 C9 . . 1.468(6) no
    N1 H1 . . 0.8600 no
    C1 C6 . . 1.375(7) no
    C1 C2 . . 1.373(8) no
    C2 C3 . . 1.382(10) no
    C3 C4 . . 1.356(12) no
    C4 C5 . . 1.378(11) no
    C5 C6 . . 1.374(10) no
    C7 C8 . . 1.539(7) no
    C7 C9 . . 1.545(7) no
    C10 C11 . . 1.333(7) no
    C10 C15 . . 1.492(7) no
    C11 C12 . . 1.524(7) no
    C11 C13 . . 1.460(7) no
    C13 C14 . . 1.312(8) no
    C2 H2 . . 0.9300 no
    C3 H3 . . 0.9300 no
    C4 H4 . . 0.9300 no
    C5 H5 . . 0.9300 no
    C6 H6 . . 0.9300 no
    C7 H7 . . 0.9800 no
    C9 H9 . . 0.9800 no
    C12 H12B . . 0.9700 no
    C12 H12A . . 0.9700 no
    C13 H13 . . 0.9300 no
    C14 H14B . . 0.9300 no
    C14 H14A . . 0.9300 no
    C16 H16A . . 0.9600 no
    C16 H16B . . 0.9600 no
    C16 H16C . . 0.9600 no
loop_
    _geom_contact_atom_site_label_1
    _geom_contact_atom_site_label_2
    _geom_contact_distance
    _geom_contact_site_symmetry_1
    _geom_contact_site_symmetry_2
    _geom_contact_publ_flag
    S2 N1 3.111(4) . . no
    S2 H1 2.7600 . . no
    O1 C7 3.037(6) . 1_545 no
    O1 C8 3.044(6) . 1_545 no
    O2 C12 3.327(6) . 2_647 no
    O3 O5 3.167(5) . . no
    O3 N1 3.243(5) . . no
    O3 C15 3.210(6) . . no
    O3 O6 2.799(5) . . no
    O3 C16 3.397(7) . . no
    O4 O6 2.575(5) . 2_556 no
    O4 C13 2.982(6) . . no
    O5 N2 2.801(5) . . no
    O5 C8 3.215(6) . . no
    O5 O3 3.167(5) . . no
    O5 C16 3.388(7) . 2_556 no
    O5 N1 2.888(5) . 1_565 no
    O6 C15 3.348(6) . 2_546 no
    O6 O4 2.575(5) . 2_546 no
    O6 O3 2.799(5) . . no
    O1 H7 2.3400 . 1_545 no
    O1 H2 2.5300 . . no
    O2 H12A 2.4600 . 2_647 no
    O2 H6 2.6600 . . no
    O2 H9 2.7000 . 2_647 no
    O2 H7 2.4500 . . no
    O3 H2 2.8100 . 1_565 no
    O3 H16B 2.8500 . 2_546 no
    O3 H6A 2.0000 . . no
    O4 H13 2.4400 . . no
    O5 H1 2.3000 . 1_565 no
    O5 H16C 2.7000 . . no
    O5 H16B 2.8800 . 2_556 no
    O6 H4A 1.7600 . 2_546 no
    N1 S2 3.111(4) . . no
    N1 O3 3.243(5) . . no
    N1 N2 3.274(5) . . no
    N1 O5 2.888(5) . 1_545 no
    N2 O5 2.801(5) . . no
    N2 N1 3.274(5) . . no
    C7 O1 3.037(6) . 1_565 no
    C8 O5 3.215(6) . . no
    C8 O1 3.044(6) . 1_565 no
    C12 O2 3.327(6) . 2_657 no
    C13 O4 2.982(6) . . no
    C15 O6 3.348(6) . 2_556 no
    C15 O3 3.210(6) . . no
    C16 O5 3.388(7) . 2_546 no
    C16 O3 3.397(7) . . no
    C1 H5 3.0600 . 2_547 no
    C11 H14B 2.9900 . 2_646 no
    C12 H14A 2.5700 . . no
    C12 H4 3.0000 . 1_655 no
    C14 H3 3.0300 . 1_665 no
    C14 H12A 2.9900 . . no
    C14 H13 2.9000 . 2_646 no
    C14 H12B 2.6500 . . no
    C15 H1 3.0000 . 1_565 no
    C15 H13 2.6500 . . no
    C16 H4A 2.6800 . 2_546 no
    H1 S2 2.7600 . . no
    H1 C15 3.0000 . 1_545 no
    H1 O5 2.3000 . 1_545 no
    H2 O1 2.5300 . . no
    H2 O3 2.8100 . 1_545 no
    H3 H14A 2.5700 . 1_445 no
    H3 C14 3.0300 . 1_445 no
    H4 C12 3.0000 . 1_455 no
    H4A O6 1.7600 . 2_556 no
    H4A C16 2.6800 . 2_556 no
    H4A H6A 2.3200 . 2_556 no
    H5 C1 3.0600 . 2_557 no
    H6 O2 2.6600 . . no
    H6A O3 2.0000 . . no
    H6A H4A 2.3200 . 2_546 no
    H7 O1 2.3400 . 1_565 no
    H7 O2 2.4500 . . no
    H9 O2 2.7000 . 2_657 no
    H12A C14 2.9900 . . no
    H12A H14A 2.5600 . . no
    H12A O2 2.4600 . 2_657 no
    H12B C14 2.6500 . . no
    H12B H14A 2.1400 . . no
    H13 C14 2.9000 . 2_656 no
    H13 C15 2.6500 . . no
    H13 O4 2.4400 . . no
    H14A H3 2.5700 . 1_665 no
    H14A C12 2.5700 . . no
    H14A H12A 2.5600 . . no
    H14A H12B 2.1400 . . no
    H14B C11 2.9900 . 2_656 no
    H16B O3 2.8500 . 2_556 no
    H16B O5 2.8800 . 2_546 no
    H16C O5 2.7000 . . no
loop_
    _geom_angle_atom_site_label_1
    _geom_angle_atom_site_label_2
    _geom_angle_atom_site_label_3
    _geom_angle_site_symmetry_1
    _geom_angle_site_symmetry_2
    _geom_angle_site_symmetry_3
    _geom_angle
    _geom_angle_publ_flag
    O1 S1 O2 . . . 120.4(2) no
    O1 S1 N1 . . . 105.6(2) no
    O1 S1 C1 . . . 107.8(2) no
    O2 S1 N1 . . . 107.1(2) no
    O2 S1 C1 . . . 108.0(2) no
    N1 S1 C1 . . . 107.4(2) no
    C9 S2 C12 . . . 93.0(2) no
    C15 O4 H4A . . . 109.00 no
    C16 O6 H6A . . . 110.00 no
    S1 N1 C7 . . . 118.8(3) no
    C9 N2 C10 . . . 124.6(4) no
    C8 N2 C9 . . . 94.8(4) no
    C8 N2 C10 . . . 135.5(4) no
    C7 N1 H1 . . . 121.00 no
    S1 N1 H1 . . . 121.00 no
    C2 C1 C6 . . . 120.2(5) no
    S1 C1 C2 . . . 119.2(4) no
    S1 C1 C6 . . . 120.6(4) no
    C1 C2 C3 . . . 119.9(6) no
    C2 C3 C4 . . . 119.7(7) no
    C3 C4 C5 . . . 120.8(7) no
    C4 C5 C6 . . . 119.7(6) no
    C1 C6 C5 . . . 119.7(5) no
    N1 C7 C9 . . . 118.3(4) no
    N1 C7 C8 . . . 117.5(4) no
    C8 C7 C9 . . . 85.5(3) no
    O3 C8 C7 . . . 136.8(5) no
    O3 C8 N2 . . . 132.1(5) no
    N2 C8 C7 . . . 91.1(4) no
    S2 C9 C7 . . . 117.9(3) no
    N2 C9 C7 . . . 87.5(3) no
    S2 C9 N2 . . . 109.6(3) no
    N2 C10 C11 . . . 121.0(4) no
    N2 C10 C15 . . . 112.4(4) no
    C11 C10 C15 . . . 126.4(4) no
    C10 C11 C13 . . . 121.6(4) no
    C10 C11 C12 . . . 122.1(4) no
    C12 C11 C13 . . . 116.3(4) no
    S2 C12 C11 . . . 117.0(4) no
    C11 C13 C14 . . . 125.5(5) no
    O4 C15 O5 . . . 123.3(5) no
    O5 C15 C10 . . . 122.7(5) no
    O4 C15 C10 . . . 114.0(4) no
    C1 C2 H2 . . . 120.00 no
    C3 C2 H2 . . . 120.00 no
    C2 C3 H3 . . . 120.00 no
    C4 C3 H3 . . . 120.00 no
    C5 C4 H4 . . . 120.00 no
    C3 C4 H4 . . . 120.00 no
    C4 C5 H5 . . . 120.00 no
    C6 C5 H5 . . . 120.00 no
    C5 C6 H6 . . . 120.00 no
    C1 C6 H6 . . . 120.00 no
    N1 C7 H7 . . . 111.00 no
    C9 C7 H7 . . . 111.00 no
    C8 C7 H7 . . . 111.00 no
    N2 C9 H9 . . . 113.00 no
    C7 C9 H9 . . . 113.00 no
    S2 C9 H9 . . . 113.00 no
    S2 C12 H12B . . . 108.00 no
    C11 C12 H12A . . . 108.00 no
    S2 C12 H12A . . . 108.00 no
    H12A C12 H12B . . . 107.00 no
    C11 C12 H12B . . . 108.00 no
    C11 C13 H13 . . . 117.00 no
    C14 C13 H13 . . . 117.00 no
    C13 C14 H14B . . . 120.00 no
    H14A C14 H14B . . . 120.00 no
    C13 C14 H14A . . . 120.00 no
    O6 C16 H16A . . . 109.00 no
    O6 C16 H16B . . . 109.00 no
    O6 C16 H16C . . . 109.00 no
    H16A C16 H16B . . . 109.00 no
    H16A C16 H16C . . . 110.00 no
    H16B C16 H16C . . . 109.00 no
loop_
    _geom_torsion_atom_site_label_1
    _geom_torsion_atom_site_label_2
    _geom_torsion_atom_site_label_3
    _geom_torsion_atom_site_label_4
    _geom_torsion_site_symmetry_1
    _geom_torsion_site_symmetry_2
    _geom_torsion_site_symmetry_3
    _geom_torsion_site_symmetry_4
    _geom_torsion
    _geom_torsion_publ_flag
    O1 S1 N1 C7 . . . . -171.2(4) no
    O2 S1 N1 C7 . . . . -41.7(4) no
    C1 S1 N1 C7 . . . . 74.0(4) no
    O1 S1 C1 C2 . . . . -17.8(5) no
    O2 S1 C1 C2 . . . . -149.4(4) no
    N1 S1 C1 C2 . . . . 95.5(5) no
    O1 S1 C1 C6 . . . . 160.6(4) no
    O2 S1 C1 C6 . . . . 29.1(5) no
    N1 S1 C1 C6 . . . . -86.0(5) no
    C12 S2 C9 N2 . . . . 58.9(3) no
    C12 S2 C9 C7 . . . . 156.7(4) no
    C9 S2 C12 C11 . . . . -48.2(4) no
    S1 N1 C7 C9 . . . . 148.9(3) no
    S1 N1 C7 C8 . . . . -110.7(4) no
    C10 N2 C8 O3 . . . . -17.0(9) no
    C9 N2 C8 C7 . . . . 8.3(3) no
    C9 N2 C10 C15 . . . . -168.8(4) no
    C8 N2 C10 C15 . . . . 43.6(7) no
    C9 N2 C8 O3 . . . . -170.7(5) no
    C10 N2 C9 S2 . . . . -47.4(5) no
    C8 N2 C9 C7 . . . . -8.3(3) no
    C10 N2 C9 C7 . . . . -166.2(4) no
    C10 N2 C8 C7 . . . . 162.1(5) no
    C9 N2 C10 C11 . . . . 6.2(7) no
    C8 N2 C10 C11 . . . . -141.5(5) no
    C8 N2 C9 S2 . . . . 110.5(3) no
    S1 C1 C6 C5 . . . . -178.3(5) no
    C6 C1 C2 C3 . . . . -1.9(9) no
    S1 C1 C2 C3 . . . . 176.6(5) no
    C2 C1 C6 C5 . . . . 0.1(9) no
    C1 C2 C3 C4 . . . . 2.6(11) no
    C2 C3 C4 C5 . . . . -1.6(12) no
    C3 C4 C5 C6 . . . . -0.1(11) no
    C4 C5 C6 C1 . . . . 0.9(10) no
    C8 C7 C9 N2 . . . . 7.4(3) no
    N1 C7 C8 N2 . . . . -127.6(4) no
    C9 C7 C8 O3 . . . . 171.1(6) no
    N1 C7 C8 O3 . . . . 51.4(8) no
    N1 C7 C9 S2 . . . . 15.4(6) no
    N1 C7 C9 N2 . . . . 126.3(4) no
    C8 C7 C9 S2 . . . . -103.5(3) no
    C9 C7 C8 N2 . . . . -7.9(3) no
    N2 C10 C11 C12 . . . . 9.9(7) no
    N2 C10 C11 C13 . . . . -165.8(4) no
    C15 C10 C11 C13 . . . . 8.4(8) no
    N2 C10 C15 O4 . . . . -138.0(4) no
    C15 C10 C11 C12 . . . . -175.9(4) no
    C11 C10 C15 O4 . . . . 47.3(6) no
    C11 C10 C15 O5 . . . . -135.0(5) no
    N2 C10 C15 O5 . . . . 39.6(6) no
    C10 C11 C12 S2 . . . . 18.3(6) no
    C10 C11 C13 C14 . . . . 176.6(5) no
    C12 C11 C13 C14 . . . . 0.6(8) no
    C13 C11 C12 S2 . . . . -165.8(4) no
loop_
    _geom_hbond_atom_site_label_D
    _geom_hbond_atom_site_label_H
    _geom_hbond_atom_site_label_A
    _geom_hbond_site_symmetry_A
    _geom_hbond_distance_DH
    _geom_hbond_distance_HA
    _geom_hbond_distance_DA
    _geom_hbond_angle_DHA
    _geom_hbond_publ_flag
    N1 H1 S2 . 0.86 2.76 3.111(4) 106 yes
    N1 H1 O5 1_545 0.86 2.30 2.888(5) 126 yes
    O4 H4A O6 2_556 0.82 1.76 2.575(5) 171 yes
    O6 H6A O3 . 0.82 2.00 2.799(5) 166 yes
    C2 H2 O1 . 0.93 2.53 2.888(7) 103 yes
    C7 H7 O1 1_565 0.98 2.34 3.037(6) 127 yes
    C7 H7 O2 . 0.98 2.45 2.906(6) 108 yes
    C12 H12A O2 2_657 0.97 2.46 3.327(6) 148 yes
    C13 H13 O4 . 0.93 2.44 2.982(6) 117 yes
