# Supplementary material for: 7-Benzene­sulfonamido-3-ethenyl-8-oxo-5-thia-1-aza­bicyclo­[4.2.0]oct-2-ene-2-carboxylic acid methanol solvate
Source: Acta Crystallogr Sect E Struct Rep Online. 2009 Jul 1;65(Pt 8):o1737. doi: 10.1107/S1600536809024726 (PMC2977380; doi:10.1107/S1600536809024726)
Supplement: Supplementary file 2 [file e-65-o1737-Isup2.hkl]

#
# h,k,l, Fc-squared, Fo-squared, sigma(Fo-squared) and status flag
#
data_I
_shelx_title ' BS-M8 in P2(1)'
_shelx_refln_list_code          4
_shelx_F_calc_maximum       97.23
_exptl_crystal_F_000       416.00
_reflns_d_resolution_high  0.7695
 
loop_
 _symmetry_equiv_pos_as_xyz
 'x, y, z'
 '-x, y+1/2, -z'
 
_cell_length_a    12.0000
_cell_length_b     6.0964
_cell_length_c    13.6020
_cell_angle_alpha  90.000
_cell_angle_beta  109.412
_cell_angle_gamma  90.000
 
_shelx_F_squared_multiplier     1.000
 
loop_
 _refln_index_h
 _refln_index_k
 _refln_index_l
 _refln_F_squared_calc
 _refln_F_squared_meas
 _refln_F_squared_sigma
 _refln_observed_status
   2  -5   0       56.02       72.89     28.33 o
   3  -5   0      230.07      203.31     41.90 o
   4  -5   0       57.30       58.03     26.75 o
   5  -5   0      181.51      127.77     35.51 o
   6  -5   0        4.21       13.57     23.51 o
   7  -5   0       91.16       99.54     30.49 o
   8  -5   0       16.89       -5.02     24.00 o
   9  -5   0       81.28       63.84     33.15 o
  10  -5   0       21.00       23.21     29.61 o
  11  -5   0       37.38       45.15     35.90 o
   1  -4   0       57.37       60.08      6.68 o
   2  -4   0      101.90      112.03     11.38 o
   3  -4   0      653.59      671.84     48.31 o
   4  -4   0      505.60      503.62     39.43 o
   5  -4   0      291.59      260.57     23.83 o
   6  -4   0       91.99      101.06     12.03 o
   7  -4   0      217.85      198.10     25.87 o
   8  -4   0      316.76      332.07     36.59 o
   1  -3   0      466.42      539.61     39.89 o
   2  -3   0       97.82      115.77     18.79 o
   3  -3   0      113.48      122.75     12.19 o
   4  -3   0      310.29      317.39     24.08 o
   5  -3   0       55.68       57.63     24.67 o
   6  -3   0      542.00      531.29     33.32 o
   7  -3   0      270.77      267.45     18.69 o
   8  -3   0      126.14       96.48     34.38 o
   9  -3   0       45.63       47.91     41.51 o
  10  -3   0       13.77        3.68     12.25 o
  11  -3   0        5.75       -7.48      8.16 o
  12  -3   0       16.23        8.85     10.62 o
   0  -2   0      156.25      153.65     33.25 o
   1  -2   0      861.82      893.05     59.74 o
   2  -2   0     1792.74     1726.77    110.57 o
   3  -2   0       52.12       50.12      3.41 o
   4  -2   0      692.34      667.23     41.79 o
   5  -2   0      921.95      806.29    118.82 o
   6  -2   0      662.87      636.64     41.27 o
   7  -2   0      251.47      257.25     18.35 o
   8  -2   0       36.73       39.54     34.29 o
   9  -2   0      806.89      746.47     98.46 o
  10  -2   0      195.93      184.79    136.67 o
  11  -2   0       22.21       34.13     10.43 o
  12  -2   0        3.05       -6.00      9.25 o
  13  -2   0       47.96       35.41     14.26 o
  14  -2   0       16.67       41.61     14.75 o
   1  -1   0     1192.89     1171.69     51.50 o
   2  -1   0       54.48       58.35      6.98 o
   3  -1   0     3099.12     3039.95    124.70 o
   4  -1   0      899.22      882.98     51.40 o
   5  -1   0     2779.08     2837.40    155.21 o
   6  -1   0       64.48       63.29     23.27 o
   7  -1   0      286.28      257.00     18.27 o
   8  -1   0       25.67       13.49     30.81 o
   9  -1   0      305.96      307.64     30.74 o
  10  -1   0       10.26        9.10     11.54 o
  11  -1   0       20.19        3.71      6.25 o
  12  -1   0        7.92        9.05      9.15 o
  13  -1   0        9.02       15.74     10.52 o
  14  -1   0       39.47       28.52     12.98 o
   2   0   0      479.96      525.08     22.83 o
   3   0   0      127.12      133.92      6.80 o
   4   0   0     2525.79     2553.57    106.76 o
   5   0   0     2761.54     2894.08    136.88 o
   6   0   0      517.99      523.93     37.44 o
   7   0   0      366.30      344.15     22.81 o
   8   0   0      963.15      866.01     54.26 o
   9   0   0        3.99        6.68     22.87 o
  10   0   0        5.34        2.76     13.39 o
  11   0   0       82.53       68.50     13.82 o
  12   0   0      203.60      221.06     25.28 o
  13   0   0        1.74       17.90     10.13 o
  14   0   0        7.44       57.84     14.85 o
   1   1   0     1186.18     1198.31     51.66 o
   2   1   0       54.55       55.21      6.87 o
   3   1   0     3066.32     2982.48    130.35 o
   4   1   0      893.75      896.79     38.74 o
   5   1   0     2770.97     2781.81    132.84 o
   6   1   0       63.36       66.93      9.48 o
   7   1   0      281.18      265.95     17.86 o
   8   1   0       25.66       13.95     25.37 o
   9   1   0      297.44      309.66     31.95 o
  10   1   0       10.89       14.63      6.20 o
  11   1   0       18.87       20.24      8.41 o
  12   1   0        8.41       13.93      5.53 o
  13   1   0        9.40        8.06      7.82 o
  14   1   0       39.53       67.67     15.25 o
   0   2   0      155.59      145.90      8.97 o
   1   2   0      852.41      943.33     37.85 o
   2   2   0     1791.25     1775.10     76.42 o
   3   2   0       57.00       53.10      3.80 o
   4   2   0      694.83      677.67     45.21 o
   5   2   0      905.81      873.29     42.95 o
   6   2   0      646.16      672.95     41.01 o
   7   2   0      250.00      271.33     33.32 o
   8   2   0       37.20       21.82     32.09 o
   9   2   0      805.19      750.12     47.91 o
  10   2   0      193.80      196.00     15.70 o
  11   2   0       23.00       27.06      6.26 o
  12   2   0        3.12        0.85      5.66 o
  13   2   0       49.06       68.73      9.40 o
  14   2   0       16.44       16.54      7.67 o
   1   3   0      481.76      540.87     22.61 o
   2   3   0       98.65      106.57      9.91 o
   3   3   0      120.54      130.59     10.71 o
   4   3   0      308.79      328.75     15.76 o
   5   3   0       59.42       62.41      9.28 o
   6   3   0      537.67      507.06     28.20 o
   7   3   0      280.48      256.20     19.22 o
   8   3   0      125.65      126.81     22.46 o
   9   3   0       43.42       40.17      8.91 o
  10   3   0       13.75        7.54     18.44 o
  11   3   0        6.26       15.47      6.05 o
  12   3   0       15.97       23.66      6.82 o
  13   3   0       10.89       13.50      6.90 o
   0   4   0      604.48      685.85     63.12 o
   1   4   0       54.75       51.67      4.89 o
   2   4   0      102.98      108.43      5.79 o
   3   4   0      646.27      640.08     29.49 o
   4   4   0      507.90      520.96     22.87 o
   5   4   0      297.88      292.19     24.78 o
   6   4   0       90.57       91.48     15.98 o
   7   4   0      221.25      248.36     17.38 o
   8   4   0      314.36      344.24     24.21 o
   9   4   0       40.90       44.32     23.29 o
  10   4   0       26.05       25.51      6.36 o
  11   4   0      118.26      124.05     13.08 o
  12   4   0       94.63      114.47     19.33 o
   1   5   0       40.43       44.27      3.66 o
   2   5   0       56.20       48.14     24.18 o
   3   5   0      224.51      241.88     13.07 o
   4   5   0       57.86       65.15      9.54 o
   5   5   0      183.24      203.60     28.24 o
   6   5   0        4.25        2.03      8.11 o
   7   5   0       92.48       91.87     22.02 o
   8   5   0       16.29       18.20     11.20 o
   9   5   0       82.80      109.24     10.64 o
  10   5   0       20.70       30.81      6.77 o
  11   5   0       36.78       45.22      8.21 o
   0   6   0      134.14        8.46     87.15 o
   1   6   0        7.57        7.37      8.65 o
   2   6   0      265.37      256.84     17.84 o
   3   6   0       29.14      221.11    141.44 o
   4   6   0       14.13      120.00    149.11 o
   5   6   0       31.26       39.99     17.75 o
   6   6   0       74.24      -21.05    167.61 o
   7   6   0       24.57       30.55      5.90 o
   8   6   0        3.38        8.60      5.38 o
   9   6   0        7.84       11.60      5.78 o
   1   7   0        4.28        4.30      3.32 o
   2   7   0       10.30        5.81      6.49 o
   3   7   0       13.15        5.51      5.90 o
   4   7   0       10.39        1.38      6.20 o
   5   7   0        4.82       14.75      7.77 o
   6   7   0        7.74        1.48      7.08 o
  -6  -6   1        1.25      -36.79     25.28 o
  -5  -6   1        8.82       33.74     28.92 o
  -4  -6   1        4.51       16.33     28.92 o
  -3  -6   1       57.46       56.26     33.54 o
 -11  -5   1       17.20       -0.69     33.25 o
 -10  -5   1       22.03        7.57     30.59 o
  -9  -5   1       67.22       43.67     31.57 o
  -8  -5   1       48.68       37.48     29.70 o
  -7  -5   1      119.54       64.82     31.48 o
  -6  -5   1       24.54        7.97     24.00 o
  -5  -5   1       36.40       62.16     26.66 o
  -4  -5   1       23.99       27.74     25.48 o
  -3  -5   1      102.07      105.25     33.93 o
  -2  -5   1      315.54      297.93     51.93 o
   2  -5   1       77.28      106.52     27.93 o
   3  -5   1      218.05      160.92     35.61 o
   4  -5   1      215.15      178.92     36.10 o
   5  -5   1      104.49      109.77     27.74 o
   6  -5   1       70.13       84.49     26.75 o
   7  -5   1       16.45       26.56     22.03 o
   8  -5   1      123.28       94.43     32.16 o
   9  -5   1       46.17       29.61     26.66 o
  10  -5   1        2.42        0.59     29.41 o
  -8  -4   1       61.37       55.78     11.16 o
  -7  -4   1       16.05       24.40      9.15 o
  -6  -4   1      275.56      266.43     46.92 o
  -5  -4   1       24.57       12.97     11.21 o
  -4  -4   1      345.48      311.70     49.18 o
  -3  -4   1       41.47       39.34     16.87 o
  -2  -4   1      393.91      393.82     30.30 o
  -1  -4   1        8.88       -7.97     20.85 o
   0  -4   1      126.53      131.51     13.38 o
   1  -4   1       69.85       71.38     10.48 o
   2  -4   1      138.87      151.65     14.34 o
   3  -4   1      271.59      263.71     22.41 o
   4  -4   1      252.73      228.38     21.98 o
   5  -4   1       53.83       49.69      9.38 o
   6  -4   1      111.21      117.74     15.44 o
   7  -4   1      231.14      192.10     24.79 o
   8  -4   1      155.52      144.49     20.26 o
 -12  -3   1       31.66       20.56     11.31 o
 -11  -3   1       48.32       62.95     13.18 o
 -10  -3   1      183.15      164.33     53.56 o
  -9  -3   1       72.89       66.98     14.41 o
  -8  -3   1      124.69      148.43     33.74 o
  -7  -3   1      819.36      829.12     51.23 o
  -6  -3   1      515.28      519.19     32.61 o
  -5  -3   1      444.71      442.91     25.31 o
  -4  -3   1      150.96      147.28     10.10 o
  -3  -3   1      133.06      159.15     28.52 o
  -2  -3   1     1091.04     1142.78     81.02 o
  -1  -3   1      842.57     1019.41    108.98 o
   0  -3   1      226.04      222.29     17.50 o
   1  -3   1      592.25      675.51     95.07 o
   2  -3   1      153.82      162.17     17.26 o
   3  -3   1     1020.47      994.13     63.71 o
   4  -3   1      185.46      187.99     18.66 o
   5  -3   1       63.57       77.74     26.31 o
   6  -3   1      134.92      147.50     10.98 o
   7  -3   1      458.38      451.69     31.00 o
   8  -3   1       52.85       64.10     50.11 o
   9  -3   1       41.40       47.76     10.75 o
  10  -3   1       37.26       33.34     10.92 o
  11  -3   1       77.59       70.52     15.64 o
  12  -3   1        3.31        3.54     10.43 o
 -14  -2   1        9.76       -0.98     10.13 o
 -13  -2   1        0.84      -10.62      8.26 o
 -12  -2   1      121.01      112.72     18.89 o
 -11  -2   1       20.14       21.93      9.15 o
 -10  -2   1      127.68      110.58     44.66 o
  -9  -2   1       90.92       92.23      8.85 o
  -8  -2   1      391.22      378.48     25.81 o
  -7  -2   1        2.46       -3.10     10.42 o
  -6  -2   1      242.83      233.29     17.45 o
  -5  -2   1       17.97        8.01      9.22 o
  -4  -2   1      355.40      392.78     32.31 o
  -3  -2   1      412.29      409.21     23.34 o
  -2  -2   1      734.97      685.63     41.10 o
  -1  -2   1     1495.99     1650.59     75.77 o
   0  -2   1      999.33      902.91     47.06 o
   1  -2   1      438.31      407.63     27.54 o
   2  -2   1     2198.98     2280.62    179.70 o
   3  -2   1      268.30      299.54     16.75 o
   4  -2   1      358.34      374.23     28.83 o
   5  -2   1       89.45       71.20     16.28 o
   6  -2   1      132.39      156.08     24.69 o
   7  -2   1      179.11      208.87     15.22 o
   8  -2   1       66.81       77.91     15.12 o
   9  -2   1       83.21       73.35     23.95 o
  10  -2   1       50.69       29.90     11.11 o
  11  -2   1       13.02       15.93      9.84 o
  12  -2   1        6.49       16.72     10.33 o
  13  -2   1       29.71       18.79     12.98 o
 -14  -1   1       12.30        3.84     10.33 o
 -13  -1   1       41.36       56.95     13.38 o
 -12  -1   1       92.08       73.48     13.87 o
 -11  -1   1      164.08      170.12     14.36 o
 -10  -1   1      152.92      149.81     48.61 o
  -9  -1   1      115.11       97.74     10.79 o
  -8  -1   1       60.16       63.72      9.48 o
  -7  -1   1      118.66      112.10      8.72 o
  -6  -1   1       67.62       63.97     16.09 o
  -5  -1   1      377.32      371.95     86.67 o
  -4  -1   1     1440.01     1513.57     70.81 o
  -3  -1   1     3667.35     3582.90    147.21 o
  -2  -1   1      462.26      450.98     25.09 o
  -1  -1   1     3517.89     3651.84    201.32 o
   0  -1   1      408.92      440.85     31.18 o
   1  -1   1      939.95      949.64     58.48 o
   2  -1   1     2003.07     2041.58    101.33 o
   3  -1   1      317.55      290.47     14.11 o
   4  -1   1      225.48      247.28     19.59 o
   5  -1   1      598.41      595.63     37.03 o
   6  -1   1      420.38      416.72     26.09 o
   7  -1   1       70.58       71.02      6.67 o
   8  -1   1       42.14       54.42     38.73 o
   9  -1   1      174.21      165.46     18.36 o
  10  -1   1       69.43       68.96     23.90 o
  11  -1   1      169.49      174.39     21.25 o
  12  -1   1       38.78       34.72     11.80 o
  13  -1   1        1.84       -8.07      9.25 o
  14  -1   1       25.09       47.02     15.54 o
 -14   0   1        3.75       11.90     10.92 o
 -13   0   1        0.04       -5.02      8.75 o
 -12   0   1       71.37       61.57      8.18 o
 -11   0   1       11.75        4.11      6.64 o
 -10   0   1      185.50      173.98     22.03 o
  -9   0   1       96.05       97.19     21.48 o
  -8   0   1        0.48        1.86     22.71 o
  -7   0   1      101.67       81.63     20.02 o
  -6   0   1      170.22      193.40     17.01 o
  -5   0   1      429.56      436.40     24.76 o
  -4   0   1      312.49      335.39     19.09 o
  -3   0   1     5164.18     5662.40    280.85 o
  -2   0   1        0.26        2.70      3.30 o
   1   0   1     7103.18     6860.73    312.07 o
   2   0   1     4036.07     4253.44    177.49 o
   3   0   1      385.21      389.21     17.79 o
   4   0   1     1108.27     1139.13     55.84 o
   5   0   1        8.96       18.65      5.05 o
   6   0   1        7.87       50.76     57.40 o
   7   0   1      132.23      142.44     16.60 o
   8   0   1       10.19        5.15     15.79 o
   9   0   1      193.08      193.55     32.02 o
  10   0   1       28.35       28.32      5.84 o
  11   0   1      136.39      156.91     13.82 o
  12   0   1        5.40       12.39      9.54 o
  13   0   1        4.51        3.15      9.54 o
  14   0   1        3.37       11.41     11.21 o
 -14   1   1       12.35        9.93      6.46 o
 -13   1   1       41.54       56.25      9.64 o
 -12   1   1       93.07       77.12     10.48 o
 -11   1   1      168.94      172.98     20.07 o
 -10   1   1      150.23      153.02     18.12 o
  -9   1   1      114.64      123.80     42.18 o
  -8   1   1       55.93       51.29     33.18 o
  -7   1   1      109.85      104.36     29.76 o
  -6   1   1       70.99       69.70     16.68 o
  -5   1   1      375.19      367.88     28.96 o
  -4   1   1     1413.68     1455.24     63.21 o
  -3   1   1     3698.78     3491.50    147.51 o
  -2   1   1      481.15      469.87     20.09 o
  -1   1   1     3574.69     3581.54    162.90 o
   0   1   1      428.32      439.86     29.12 o
   1   1   1      978.29      985.25     43.06 o
   2   1   1     1999.30     2028.70     85.28 o
   3   1   1      334.27      319.01     13.99 o
   4   1   1      217.15      226.20     11.29 o
   5   1   1      608.68      605.44     30.98 o
   6   1   1      415.37      394.88     21.62 o
   7   1   1       67.29       66.82     22.18 o
   8   1   1       37.92       26.60     15.94 o
   9   1   1      170.86      145.92     31.87 o
  10   1   1       65.14       73.07      8.29 o
  11   1   1      167.20      150.30     13.81 o
  12   1   1       39.15       45.37      7.63 o
  13   1   1        2.01       -3.08      9.30 o
  14   1   1       25.23       35.70     13.57 o
 -14   2   1        9.35       12.27      6.73 o
 -13   2   1        0.82       -3.20      5.39 o
 -12   2   1      119.56      147.19     13.23 o
 -11   2   1       20.54       23.45      6.25 o
 -10   2   1      124.39      118.60     18.84 o
  -9   2   1       89.78      102.96     46.83 o
  -8   2   1      395.96      381.41     22.36 o
  -7   2   1        2.51       -5.35      8.03 o
  -6   2   1      244.75      234.70     14.24 o
  -5   2   1       18.34       22.07      3.47 o
  -4   2   1      360.50      364.67     17.21 o
  -3   2   1      407.46      428.49     18.70 o
  -2   2   1      746.74      738.69     31.81 o
  -1   2   1     1494.30     1547.40     62.62 o
   0   2   1     1008.02      956.31     49.62 o
   1   2   1      430.43      428.03     24.04 o
   2   2   1     2239.48     2318.77    101.15 o
   3   2   1      265.28      294.92     14.03 o
   4   2   1      366.95      364.63     22.51 o
   5   2   1       84.30      100.58     12.51 o
   6   2   1      133.78      153.93     19.16 o
   7   2   1      177.14      203.84     22.71 o
   8   2   1       65.25       68.92     35.65 o
   9   2   1       81.57       84.81     28.80 o
  10   2   1       53.62       63.22      7.69 o
  11   2   1       12.67       13.33      5.61 o
  12   2   1        6.41       12.83      6.00 o
  13   2   1       29.50       35.14     14.70 o
 -13   3   1       70.25       86.23     10.96 o
 -12   3   1       31.29       32.08      7.14 o
 -11   3   1       48.94       46.42      7.71 o
 -10   3   1      186.21      182.49     34.46 o
  -9   3   1       69.14       74.79     13.35 o
  -8   3   1      124.50      131.80     15.89 o
  -7   3   1      822.65      796.97     42.77 o
  -6   3   1      515.35      492.07     27.53 o
  -5   3   1      451.43      450.67     20.83 o
  -4   3   1      150.06      153.48     19.82 o
  -3   3   1      139.77      147.02     16.23 o
  -2   3   1     1103.88     1127.11     46.20 o
  -1   3   1      849.61      908.08     36.36 o
   0   3   1      219.15      192.82      9.61 o
   1   3   1      613.95      639.34     35.63 o
   2   3   1      151.33      156.57     15.90 o
   3   3   1     1008.30      974.41     43.99 o
   4   3   1      183.27      175.62     10.66 o
   5   3   1       66.25       73.89     16.57 o
   6   3   1      136.06      135.08     25.75 o
   7   3   1      468.97      475.42     30.80 o
   8   3   1       50.78       55.29     40.50 o
   9   3   1       41.74       34.96     33.79 o
  10   3   1       37.75       31.93      6.50 o
  11   3   1       75.11       91.89     10.24 o
  12   3   1        3.11       -1.79      5.95 o
  13   3   1       18.45       23.94      7.69 o
 -12   4   1       53.57       72.42      9.87 o
 -11   4   1       30.78       30.47      6.99 o
 -10   4   1      105.20       96.54     10.07 o
  -9   4   1       26.34       24.60     18.40 o
  -8   4   1       59.70       66.76      8.48 o
  -7   4   1       16.22       15.03      4.75 o
  -6   4   1      269.33      293.63     25.21 o
  -5   4   1       24.08       27.87      4.47 o
  -4   4   1      337.75      328.02     26.49 o
  -3   4   1       41.65       43.87      3.32 o
  -2   4   1      391.53      377.75     16.50 o
  -1   4   1        8.74        5.73      1.72 o
   0   4   1      126.57      117.71      9.16 o
   1   4   1       69.85       67.79      6.07 o
   2   4   1      144.19      153.86     11.05 o
   3   4   1      271.49      271.70     15.42 o
   4   4   1      256.93      272.75     13.19 o
   5   4   1       53.17       68.23      5.69 o
   6   4   1      112.56      111.90      9.78 o
   7   4   1      230.08      227.63     16.46 o
   8   4   1      153.14      158.57     13.12 o
   9   4   1       46.19       47.21     21.59 o
  10   4   1        9.24       15.86      5.77 o
  11   4   1       41.99       52.54     20.26 o
  12   4   1       11.54       14.01     15.15 o
 -11   5   1       16.84       23.28      6.85 o
 -10   5   1       22.38       19.44      6.43 o
  -9   5   1       66.01       71.42     56.19 o
  -8   5   1       49.36       55.92     31.70 o
  -7   5   1      116.24      124.83     10.45 o
  -6   5   1       24.11       27.03     11.56 o
  -5   5   1       36.12       44.16     23.82 o
  -4   5   1       24.63       33.29     50.21 o
  -3   5   1      105.19      119.65      7.53 o
  -2   5   1      313.11      303.18     13.99 o
  -1   5   1      233.99      229.35     10.45 o
   0   5   1      135.02      134.40     10.27 o
   1   5   1      181.16      178.19     16.17 o
   2   5   1       78.13       75.30     29.85 o
   3   5   1      212.19      213.13     21.15 o
   4   5   1      215.11      211.20     12.29 o
   5   5   1      103.85      106.05     17.55 o
   6   5   1       73.67       82.30     14.02 o
   7   5   1       17.10       11.08      6.09 o
   8   5   1      122.85      133.34     11.69 o
   9   5   1       45.94       46.13     20.40 o
  10   5   1        2.89        0.92     19.67 o
  11   5   1       10.09       10.81     14.70 o
  -9   6   1        3.94        6.65      6.00 o
  -8   6   1       34.53       31.25      6.35 o
  -7   6   1       29.42       26.44      5.54 o
  -6   6   1        1.09       -0.48     37.97 o
  -5   6   1        9.07        9.00      3.76 o
  -4   6   1        4.12        5.12      3.21 o
  -3   6   1       56.72       58.53     14.68 o
  -2   6   1       38.72       42.57     26.97 o
  -1   6   1        5.59        0.69     11.13 o
   0   6   1        6.53        7.54      3.00 o
   1   6   1       24.48       25.21     10.33 o
   2   6   1       32.51       23.13     49.13 o
   3   6   1       18.48       13.83      6.09 o
   4   6   1       10.19       11.74     37.43 o
   5   6   1        6.15        3.09     13.92 o
   6   6   1       24.25       37.59      5.65 o
   7   6   1       27.75       39.29      6.24 o
   8   6   1        0.65        5.90      5.85 o
   9   6   1       42.12       34.84      7.22 o
  -7   7   1        4.13        3.70      5.95 o
  -6   7   1       20.29       30.95      5.61 o
  -5   7   1       67.81       84.93      8.03 o
  -4   7   1       20.50       18.70      4.28 o
  -3   7   1        7.50        5.05      3.70 o
  -2   7   1       13.55       16.71      3.96 o
  -1   7   1       91.50      103.88      8.65 o
   0   7   1        8.62        7.22      4.08 o
   1   7   1       11.93       16.33      6.20 o
   2   7   1        8.96        6.00      5.61 o
   3   7   1       33.71       40.03      8.56 o
   4   7   1        5.13        6.79      6.89 o
   5   7   1        2.34       -7.97      6.79 o
   6   7   1       43.57       65.02     12.49 o
  -8  -6   2       87.98       38.36     32.56 o
  -7  -6   2       28.21      -12.30     28.52 o
  -6  -6   2        4.91       -1.77     27.34 o
  -5  -6   2       12.98       30.79     31.67 o
  -4  -6   2      191.87      121.97     43.08 o
  -3  -6   2       14.34      -11.21     31.97 o
 -11  -5   2       52.93       47.61     38.36 o
 -10  -5   2        8.52       -8.66     30.39 o
  -9  -5   2       73.13       34.43     33.15 o
  -8  -5   2       41.07       29.41     28.33 o
  -7  -5   2       86.77       41.31     29.41 o
  -6  -5   2        5.99      -37.38     22.03 o
  -5  -5   2      213.46      141.84     42.00 o
  -4  -5   2       41.68       38.46     27.34 o
  -3  -5   2      323.70      284.56     56.16 o
  -2  -5   2       48.79       76.72     33.54 o
   2  -5   2      214.44      224.95     36.30 o
   3  -5   2      150.03      130.03     28.52 o
   4  -5   2       27.54       19.38     18.59 o
   5  -5   2        7.86       -1.18     18.59 o
   6  -5   2       68.99       40.13     21.93 o
   7  -5   2      107.66       58.62     26.85 o
   8  -5   2       15.14       10.13     24.10 o
 -10  -4   2       31.69       15.84     30.98 o
  -9  -4   2       11.47       34.72     28.43 o
  -8  -4   2      237.02      216.72     37.62 o
  -7  -4   2       47.91       69.17     10.09 o
  -6  -4   2      511.88      463.90     38.50 o
  -5  -4   2        4.70        3.50      2.10 o
  -4  -4   2       65.17       60.86      7.90 o
  -3  -4   2      434.74      407.97     32.96 o
  -2  -4   2      233.06      279.60     22.85 o
  -1  -4   2      117.72      123.16     13.81 o
   0  -4   2      538.39      571.87     52.82 o
   1  -4   2      557.75      586.25     42.75 o
   2  -4   2      240.37      218.08     22.03 o
   3  -4   2       43.19       35.30      6.69 o
   4  -4   2      208.01      185.48     18.28 o
   5  -4   2      682.69      648.20     64.92 o
   6  -4   2      164.05      117.34     18.79 o
   7  -4   2       32.91       23.80      8.85 o
   8  -4   2        0.81        6.10      7.87 o
 -12  -3   2       32.49       29.41     11.41 o
 -11  -3   2       26.30       27.25     10.03 o
 -10  -3   2        2.62       -6.49      6.39 o
  -9  -3   2      115.89       89.99     15.59 o
  -8  -3   2      111.83       73.72     46.23 o
  -7  -3   2       28.87       14.92      8.94 o
  -6  -3   2      240.17      235.89     14.86 o
  -5  -3   2       41.57       44.59     11.38 o
  -4  -3   2       22.56       30.89     10.02 o
  -3  -3   2      204.78      202.19     20.32 o
  -2  -3   2      895.30      996.28     53.84 o
  -1  -3   2      428.21      444.08     44.41 o
   0  -3   2      355.95      407.90     58.43 o
   1  -3   2       83.87       80.76      8.90 o
   2  -3   2      688.03      736.12     47.90 o
   3  -3   2      160.98      145.37     33.05 o
   4  -3   2      129.65      132.14     15.29 o
   5  -3   2       69.28       59.77     29.70 o
   6  -3   2      239.08      252.72     17.78 o
   7  -3   2       27.50       26.18     17.75 o
   8  -3   2       49.03       41.82     10.66 o
   9  -3   2       62.10       70.01    115.38 o
  10  -3   2       30.59       28.82     10.72 o
  11  -3   2       25.14       30.00     11.90 o
  12  -3   2       58.21       72.79     16.52 o
 -14  -2   2        0.78       -1.28     10.43 o
 -13  -2   2       17.16       24.20     10.52 o
 -12  -2   2       15.16       28.82     10.23 o
 -11  -2   2        2.45        3.44      7.38 o
 -10  -2   2      147.60      140.29     20.93 o
  -9  -2   2      186.13      211.32     22.40 o
  -8  -2   2      204.21      185.66     20.05 o
  -7  -2   2      425.62      403.76     24.51 o
  -6  -2   2      379.31      384.01     24.44 o
  -5  -2   2      529.50      502.29     31.42 o
  -4  -2   2      491.26      444.09     30.75 o
  -3  -2   2      345.24      370.54     30.47 o
  -2  -2   2      915.26      955.55     44.78 o
  -1  -2   2      715.65      704.42     35.00 o
   0  -2   2      586.81      638.87     32.74 o
   1  -2   2      417.22      419.00     82.48 o
   2  -2   2      873.68      947.22     77.47 o
   3  -2   2      320.68      329.39     32.75 o
   4  -2   2      576.01      554.94     35.91 o
   5  -2   2       17.92       21.31      3.15 o
   6  -2   2      116.10      105.48     30.64 o
   7  -2   2      436.12      418.89     29.14 o
   8  -2   2      131.54      130.65     34.54 o
   9  -2   2       64.48       52.09     44.21 o
  10  -2   2       80.39       79.77     14.36 o
  11  -2   2       81.30       87.44     16.52 o
  12  -2   2       42.20       38.56     12.89 o
  13  -2   2        1.50       10.92     12.00 o
 -15  -1   2       10.97        1.57     10.62 o
 -14  -1   2        7.05       43.97     12.69 o
 -13  -1   2       80.11       74.16     15.64 o
 -12  -1   2        0.17        9.44      7.97 o
 -11  -1   2       36.76       43.86     10.27 o
 -10  -1   2        1.65       -1.39     12.65 o
  -9  -1   2      383.41      390.41     42.48 o
  -8  -1   2       58.78       60.70     17.35 o
  -7  -1   2      345.91      323.83     21.69 o
  -6  -1   2      202.16      209.03     26.92 o
  -5  -1   2     1188.09     1192.77     67.17 o
  -4  -1   2       55.65       57.79      7.21 o
  -3  -1   2     2006.28     1867.05     82.45 o
  -2  -1   2      874.29      898.06     61.86 o
  -1  -1   2     8597.61     8564.34    370.63 o
   0  -1   2     9410.89     9172.26    372.47 o
   1  -1   2     1756.66     1806.76     78.39 o
   2  -1   2      538.15      563.30     28.77 o
   3  -1   2     1391.63     1336.34     64.13 o
   4  -1   2      344.81      359.17     35.90 o
   5  -1   2      333.00      356.14     22.88 o
   6  -1   2        5.13        6.58     20.33 o
   7  -1   2      777.65      770.48     47.97 o
   8  -1   2      168.74      158.12     31.35 o
   9  -1   2       83.43       69.38     23.65 o
  10  -1   2      108.56      117.62     13.82 o
  11  -1   2      142.24      141.54     20.46 o
  12  -1   2       35.03       40.82     13.08 o
  13  -1   2        4.13       46.62     13.38 o
 -15   0   2       31.88       39.05     14.16 o
 -14   0   2      185.06      245.80     30.69 o
 -13   0   2        5.01       -1.73      4.93 o
 -12   0   2        2.11       -5.75      5.80 o
 -11   0   2      201.32      206.24     16.45 o
 -10   0   2      191.18      176.04     29.80 o
  -9   0   2       27.21       96.23     67.50 o
  -8   0   2        0.54       -2.33     23.24 o
  -7   0   2       53.59       34.22     22.66 o
  -6   0   2     2807.68     2632.07    157.54 o
  -5   0   2      409.64      389.70     28.27 o
  -4   0   2        0.23       -2.43      1.77 o
  -3   0   2      419.57      482.49     42.46 o
  -1   0   2      188.90      179.34     13.49 o
   0   0   2      405.37      492.31     19.48 o
   1   0   2     4119.42     3984.70    165.59 o
   2   0   2     4808.23     4949.18    206.95 o
   3   0   2     2112.74     2321.12     98.23 o
   4   0   2     2174.58     2323.98    111.37 o
   5   0   2      609.27      619.98     32.16 o
   6   0   2     1469.47     1400.57     82.07 o
   7   0   2        1.31       -1.84     19.19 o
   8   0   2       39.91       29.78     23.58 o
   9   0   2       58.96       80.59     35.58 o
  10   0   2        1.35      105.34    158.85 o
  11   0   2        8.31       15.55      5.46 o
  12   0   2        0.70        1.87      9.05 o
  13   0   2      172.54      194.16     26.66 o
  14   0   2        8.15       17.21     12.59 o
 -15   1   2       10.61       13.08     12.00 o
 -14   1   2        7.17        6.51      6.26 o
 -13   1   2       80.36       94.03     10.48 o
 -12   1   2        0.12       -1.26      4.43 o
 -11   1   2       35.28       35.09      6.22 o
 -10   1   2        1.51       -4.79      8.86 o
  -9   1   2      380.61      367.23     25.47 o
  -8   1   2       56.95       72.28     42.87 o
  -7   1   2      346.76      327.66     19.02 o
  -6   1   2      202.08      200.53     12.56 o
  -5   1   2     1165.27     1181.87     51.27 o
  -4   1   2       58.79       53.84      7.57 o
  -3   1   2     1972.01     1864.64     88.71 o
  -2   1   2      859.80      866.18     38.06 o
  -1   1   2     8613.59     8685.36    339.54 o
   0   1   2     9453.99     9349.37    400.75 o
   1   1   2     1758.50     1757.32     78.50 o
   2   1   2      526.57      533.31     24.48 o
   3   1   2     1377.38     1332.23     57.46 o
   4   1   2      342.90      359.31     19.42 o
   5   1   2      333.75      342.97     18.87 o
   6   1   2        4.48        7.07      9.62 o
   7   1   2      773.68      772.26     40.23 o
   8   1   2      167.42      162.33     51.11 o
   9   1   2       82.96       87.24     17.35 o
  10   1   2      105.74      106.67     10.83 o
  11   1   2      143.10      149.93     25.87 o
  12   1   2       34.92       45.69      7.88 o
  13   1   2        4.05        4.72      9.74 o
 -14   2   2        0.75       14.75     21.54 o
 -13   2   2       16.86       18.70     10.23 o
 -12   2   2       12.88       18.04      8.46 o
 -11   2   2        2.87       -4.32      6.44 o
 -10   2   2      148.24      156.82     12.66 o
  -9   2   2      178.86      184.61     14.91 o
  -8   2   2      204.55      185.90     15.73 o
  -7   2   2      418.16      389.11     22.26 o
  -6   2   2      380.32      359.23     21.60 o
  -5   2   2      535.35      495.88     23.00 o
  -4   2   2      475.62      431.58     19.91 o
  -3   2   2      344.39      434.84     49.54 o
  -2   2   2      914.09      899.91     37.94 o
  -1   2   2      708.49      749.05     30.78 o
   0   2   2      583.53      623.53     35.26 o
   1   2   2      414.76      417.34     72.45 o
   2   2   2      880.43      938.52     42.24 o
   3   2   2      329.82      330.31     15.58 o
   4   2   2      590.50      565.15     28.87 o
   5   2   2       17.60       15.54      5.10 o
   6   2   2      114.98      113.22     14.04 o
   7   2   2      438.42      435.99     31.93 o
   8   2   2      125.30      108.96     27.44 o
   9   2   2       64.95       53.57     23.91 o
  10   2   2       81.74       80.52      9.27 o
  11   2   2       81.64      101.07     10.86 o
  12   2   2       42.67       34.92      7.72 o
  13   2   2        1.50       -1.41      6.22 o
 -14   3   2        2.12       -0.44     14.02 o
 -13   3   2       36.85       34.23      7.95 o
 -12   3   2       32.04       33.71      7.18 o
 -11   3   2       26.72       28.51      6.34 o
 -10   3   2        2.91       -1.97      7.21 o
  -9   3   2      120.51      137.01     18.26 o
  -8   3   2      110.96       98.28      8.66 o
  -7   3   2       28.37       23.09     10.94 o
  -6   3   2      243.10      228.76     12.81 o
  -5   3   2       44.57       48.30      5.00 o
  -4   3   2       23.43       31.45     13.12 o
  -3   3   2      212.12      219.51     10.29 o
  -2   3   2      909.32      940.89     35.48 o
  -1   3   2      433.81      432.69     18.94 o
   0   3   2      362.42      371.71     26.11 o
   1   3   2       88.24       95.31      7.23 o
   2   3   2      688.12      716.70     41.15 o
   3   3   2      164.97      158.84      8.70 o
   4   3   2      127.60      136.80     13.05 o
   5   3   2       71.17       64.50      9.83 o
   6   3   2      240.23      243.60     24.65 o
   7   3   2       26.43       27.18      4.99 o
   8   3   2       47.99       50.86     11.32 o
   9   3   2       61.33       56.15      7.67 o
  10   3   2       29.91       32.59      6.69 o
  11   3   2       25.11       32.06      7.19 o
  12   3   2       58.55       53.71      9.12 o
 -13   4   2       23.67       31.39      8.08 o
 -12   4   2       17.06       18.47      6.43 o
 -11   4   2       32.42       36.69      9.64 o
 -10   4   2       32.06       39.79     10.97 o
  -9   4   2       10.98        3.49     26.30 o
  -8   4   2      237.08      206.21     39.92 o
  -7   4   2       50.83       41.79     22.11 o
  -6   4   2      523.77      480.06     25.80 o
  -5   4   2        5.40       11.11      9.87 o
  -4   4   2       64.19       60.96     14.84 o
  -3   4   2      425.64      418.64     17.64 o
  -2   4   2      241.69      241.70     15.84 o
  -1   4   2      116.12      124.96      6.52 o
   0   4   2      537.06      555.66     28.29 o
   1   4   2      571.79      569.20     33.50 o
   2   4   2      237.09      212.57     22.01 o
   3   4   2       43.33       37.20     41.76 o
   4   4   2      207.42      207.82     18.08 o
   5   4   2      679.39      680.12     39.27 o
   6   4   2      171.42      166.31     25.29 o
   7   4   2       32.35       22.03      5.10 o
   8   4   2        0.98       -0.99     10.27 o
   9   4   2      190.87      186.41     15.65 o
  10   4   2       99.43      102.67     11.13 o
  11   4   2        4.45        8.44     13.28 o
  12   4   2        5.57       -7.67      9.25 o
 -11   5   2       53.23       53.21     14.95 o
 -10   5   2        8.69        0.88     10.23 o
  -9   5   2       72.74       65.98     14.40 o
  -8   5   2       40.06       39.48      7.59 o
  -7   5   2       85.81       77.13     24.39 o
  -6   5   2        6.16       10.34     15.79 o
  -5   5   2      214.79      219.40     15.11 o
  -4   5   2       43.12       45.04     31.13 o
  -3   5   2      321.63      344.13     21.29 o
  -2   5   2       48.36       51.00      4.57 o
  -1   5   2       50.12       66.94     10.03 o
   0   5   2        7.28       -1.39     19.80 o
   1   5   2      181.34      147.23     37.33 o
   2   5   2      212.50      221.08     86.07 o
   3   5   2      148.44      140.15     15.93 o
   4   5   2       26.78       24.68     17.21 o
   5   5   2        8.78        3.56      6.16 o
   6   5   2       71.86      -52.80     72.98 o
   7   5   2      106.30      124.45     12.96 o
   8   5   2       15.30       16.16      5.51 o
   9   5   2       10.11       20.60     12.64 o
  10   5   2       69.94       80.78     10.12 o
 -10   6   2        8.70       12.08     13.18 o
  -9   6   2        0.96       -5.90      4.89 o
  -8   6   2       88.80       98.13      9.73 o
  -7   6   2       28.12       26.57      5.36 o
  -6   6   2        5.00        0.66     16.67 o
  -5   6   2       11.75        9.82     18.27 o
  -4   6   2      190.88      185.03     17.15 o
  -3   6   2       14.33        5.74     30.80 o
  -2   6   2        4.75        1.71     24.35 o
  -1   6   2       33.05       38.19      6.16 o
   0   6   2       76.27       74.27     22.72 o
   1   6   2       46.95       34.15     23.61 o
   2   6   2        6.47        3.99     34.43 o
   3   6   2      163.07       48.39    166.03 o
   4   6   2       43.60       35.56    106.82 o
   5   6   2       14.20        8.26      7.18 o
   6   6   2       15.71        6.30      7.08 o
   7   6   2       23.88       22.17     11.90 o
   8   6   2        4.99        7.12      5.13 o
  -7   7   2        7.40        6.79      7.87 o
  -6   7   2        9.76       22.27      6.79 o
  -5   7   2       48.19       61.04      6.93 o
  -4   7   2        1.47        5.00      4.87 o
  -3   7   2       37.96       39.81      5.39 o
  -2   7   2       39.58       35.98      4.98 o
  -1   7   2        0.81        0.20      3.05 o
   0   7   2       16.00       17.21      6.49 o
   1   7   2       28.63       19.57      6.79 o
   2   7   2        9.53       13.18      6.59 o
   3   7   2        8.23        7.08      6.49 o
   4   7   2       16.70       18.10      8.16 o
   5   7   2        4.71       -2.46      7.08 o
   6   7   2       14.53        4.43      8.26 o
 -10  -6   3        1.48       16.52     34.23 o
  -9  -6   3       12.87       12.59     30.20 o
  -8  -6   3       56.12       57.54     34.03 o
  -7  -6   3       20.97       43.18     34.52 o
  -6  -6   3       13.54      -31.87     27.25 o
  -5  -6   3       10.70       13.97     34.23 o
  -4  -6   3       15.18      -18.59     33.93 o
  -3  -6   3       11.35       26.07     34.43 o
 -11  -5   3       66.46       18.69     35.41 o
 -10  -5   3       39.55       23.41     34.82 o
  -9  -5   3       36.97       37.97     33.64 o
  -8  -5   3      114.41       20.75     31.67 o
  -7  -5   3       78.97       94.72     35.41 o
  -6  -5   3      174.67      126.79     39.64 o
  -5  -5   3       37.09        4.43     28.92 o
  -4  -5   3      181.24      218.07     45.25 o
  -3  -5   3      261.42      266.56     54.79 o
  -2  -5   3      227.98      261.15     53.61 o
   3  -5   3       92.82       48.00     21.15 o
   4  -5   3      124.69       88.72     24.30 o
   5  -5   3       77.74       70.23     22.43 o
   6  -5   3       72.41       50.16     22.82 o
 -13  -4   3       31.37      -22.62     36.39 o
 -12  -4   3       13.46       -3.25     37.67 o
 -11  -4   3        0.84        4.62     33.25 o
 -10  -4   3       63.82       18.20     31.77 o
  -9  -4   3       29.38        6.79     25.57 o
  -8  -4   3       19.40       54.30     29.70 o
  -7  -4   3      375.14      384.36     47.07 o
  -6  -4   3       93.35      115.44     20.56 o
  -5  -4   3      110.31       93.63      9.81 o
  -4  -4   3        1.34        1.45     20.21 o
  -3  -4   3      371.95      368.81     38.45 o
  -2  -4   3      314.80      398.21     61.43 o
  -1  -4   3       30.73       24.46     32.36 o
   0  -4   3       97.83       62.75     10.92 o
   1  -4   3      345.46      319.57     32.66 o
   2  -4   3      215.51      227.53     19.48 o
   3  -4   3      149.42      149.12     30.00 o
   4  -4   3        4.53        2.85      6.49 o
   5  -4   3      413.49      383.70     42.20 o
   6  -4   3       22.47       34.33      9.64 o
   8  -4   3       34.20       17.02      9.93 o
 -12  -3   3       93.50       84.30     16.52 o
 -11  -3   3      105.96       89.31     15.93 o
 -10  -3   3       86.71       84.69     14.56 o
  -9  -3   3      234.59      212.97     24.74 o
  -8  -3   3      476.96      444.98     30.79 o
  -7  -3   3      259.50      229.98     18.87 o
  -6  -3   3      188.13      185.30     17.83 o
  -5  -3   3      737.62      718.14     93.34 o
  -4  -3   3      375.87      396.10     54.79 o
  -3  -3   3      129.84      118.91     23.44 o
  -2  -3   3      521.65      528.67     40.70 o
  -1  -3   3     1145.87      991.08    135.15 o
   0  -3   3      904.93      889.72    110.11 o
   1  -3   3      339.81      352.83     31.58 o
   2  -3   3       46.23       38.40      8.21 o
   3  -3   3        3.32       -1.88     13.48 o
   4  -3   3      189.75      181.74     19.26 o
   5  -3   3      262.97      227.84     53.21 o
   6  -3   3      273.67      272.59     19.39 o
   7  -3   3      102.18      101.54     16.38 o
   8  -3   3      125.76       99.85     16.27 o
   9  -3   3      101.15       86.56     15.64 o
  10  -3   3       85.36       79.97     16.62 o
  11  -3   3       21.75       48.98     13.48 o
  12  -3   3       33.57       35.11     13.48 o
 -14  -2   3       33.75       46.62     13.77 o
 -13  -2   3        0.77        2.56      8.85 o
 -12  -2   3       79.42       80.66     14.75 o
 -11  -2   3       96.43      106.36     15.50 o
 -10  -2   3        6.79        7.43      4.16 o
  -9  -2   3       18.11       65.07     56.95 o
  -8  -2   3      291.79      282.64     18.58 o
  -7  -2   3        3.39        8.68     12.85 o
  -6  -2   3      175.69      156.65     14.75 o
  -5  -2   3      234.60      218.96     19.80 o
  -4  -2   3      919.07      974.63    101.42 o
  -3  -2   3      794.39      903.02     90.68 o
  -2  -2   3        8.54       10.64     11.95 o
  -1  -2   3      127.47      131.98      7.22 o
   0  -2   3     1307.30     1266.69     90.95 o
   1  -2   3      458.16      499.67     43.43 o
   2  -2   3      463.12      493.15     44.15 o
   3  -2   3      383.10      425.25     45.85 o
   4  -2   3       43.51       38.93      8.53 o
   5  -2   3       51.34       60.40     31.25 o
   6  -2   3       11.54        5.53     31.99 o
   7  -2   3      236.96      233.90     17.83 o
   8  -2   3       19.81       27.94     16.38 o
   9  -2   3        8.23       12.00      8.26 o
  10  -2   3        7.31      -14.16      7.08 o
  11  -2   3       65.17       54.00     13.67 o
  12  -2   3        7.56        6.30     10.23 o
  13  -2   3        6.85        0.30     11.31 o
 -15  -1   3       16.05       26.16     12.10 o
 -14  -1   3       24.03       27.44     12.00 o
 -13  -1   3       35.93       12.30      9.64 o
 -12  -1   3       71.76       85.09      8.91 o
 -11  -1   3      123.78      109.78     17.92 o
 -10  -1   3      120.29      124.36     28.29 o
  -9  -1   3      380.04      380.25     25.85 o
  -8  -1   3      413.91      397.17     48.50 o
  -7  -1   3      186.42      187.79     13.74 o
  -6  -1   3       91.23       72.27     24.48 o
  -5  -1   3     1426.00     1313.53     75.07 o
  -4  -1   3     1276.43     1214.55     67.45 o
  -3  -1   3      902.52      970.35    108.25 o
  -2  -1   3     1697.21     1673.04     68.17 o
  -1  -1   3     1015.71     1030.51     54.81 o
   0  -1   3     5009.39     4999.27    206.86 o
   1  -1   3     3498.03     3463.32    173.16 o
   2  -1   3     1454.32     1371.36     84.43 o
   3  -1   3     1264.93     1248.20     77.58 o
   4  -1   3     1328.71     1318.36     82.44 o
   5  -1   3      221.61      232.73     20.35 o
   6  -1   3      115.27      106.59     21.57 o
   7  -1   3      126.42      143.86     14.88 o
   8  -1   3      640.43      650.25     40.72 o
   9  -1   3      149.35      161.00     13.09 o
  10  -1   3      395.45      418.52     43.18 o
  11  -1   3       17.56        6.98      9.74 o
  12  -1   3       29.29       28.43     11.80 o
  13  -1   3        4.16       38.46     13.28 o
 -15   0   3       23.99       -5.70      9.74 o
 -14   0   3        8.01       -0.59      9.15 o
 -13   0   3        0.26        0.82      5.02 o
 -12   0   3       90.30       80.69      9.19 o
 -11   0   3       85.56       95.50     10.82 o
 -10   0   3      247.70      272.15     25.87 o
  -9   0   3        3.97       82.73     65.18 o
  -8   0   3       26.88       27.90     27.84 o
  -7   0   3       40.85       31.23      9.81 o
  -6   0   3       44.82       18.49      8.33 o
  -5   0   3      472.31      476.15     48.71 o
  -4   0   3      407.44      403.74     24.93 o
  -3   0   3     1024.27     1237.20     52.80 o
  -2   0   3     1311.26     1667.71    134.74 o
  -1   0   3     1798.57     1814.14     89.98 o
   0   0   3      424.44      376.28     28.09 o
   1   0   3        1.31       -2.27      1.44 o
   2   0   3     1076.61     1109.67     59.12 o
   3   0   3     1777.33     1786.55     86.72 o
   4   0   3       10.12       17.64     12.03 o
   5   0   3     1819.36     1699.11     82.86 o
   6   0   3      115.89      108.47     10.22 o
   7   0   3       35.30       30.67      9.65 o
   8   0   3       50.69       66.63     34.25 o
   9   0   3       56.76       52.28     21.20 o
  10   0   3       12.15       25.68      5.94 o
  11   0   3        0.80       -2.75      7.97 o
  12   0   3       54.16       74.16     15.54 o
  13   0   3       17.46       37.28     13.87 o
 -15   1   3       15.97       10.33     11.61 o
 -14   1   3       24.52       19.12      6.93 o
 -13   1   3       36.41       39.30     10.28 o
 -12   1   3       72.91       66.71      8.67 o
 -11   1   3      128.26      130.68     15.00 o
 -10   1   3      118.74      116.43     11.14 o
  -9   1   3      386.41      394.65     26.14 o
  -8   1   3      412.89      391.78     25.75 o
  -7   1   3      191.68      198.18     13.84 o
  -6   1   3       86.57       69.12     10.40 o
  -5   1   3     1416.94     1314.05     56.25 o
  -4   1   3     1259.06     1176.61     51.07 o
  -3   1   3      903.16      915.42     44.14 o
  -2   1   3     1655.81     1657.42     66.23 o
  -1   1   3     1021.35     1056.37     51.15 o
   0   1   3     5005.54     4954.94    200.58 o
   1   1   3     3505.61     3510.60    141.74 o
   2   1   3     1454.82     1381.18     60.97 o
   3   1   3     1268.35     1258.37     61.92 o
   4   1   3     1327.52     1367.84     66.07 o
   5   1   3      221.67      212.76     26.99 o
   6   1   3      110.06       96.73     10.03 o
   7   1   3      124.07      134.45     33.56 o
   8   1   3      634.86      612.98     41.03 o
   9   1   3      146.09      134.93     18.82 o
  10   1   3      392.89      400.36     29.90 o
  11   1   3       17.16       19.54      6.21 o
  12   1   3       29.22       30.59      7.37 o
  13   1   3        4.02       17.80     11.51 o
 -14   2   3       34.11       52.68      8.87 o
 -13   2   3        0.84       -2.23      4.91 o
 -12   2   3       82.36       90.98     12.25 o
 -11   2   3       97.60      102.63     10.27 o
 -10   2   3        6.99       -0.62     10.63 o
  -9   2   3       18.62      124.74     67.51 o
  -8   2   3      293.09      261.42     16.42 o
  -7   2   3        3.63        5.75      9.13 o
  -6   2   3      177.01      145.28     17.75 o
  -5   2   3      234.96      226.79     20.88 o
  -4   2   3      931.44      956.68     40.42 o
  -3   2   3      799.70      886.40     81.30 o
  -2   2   3        8.12        6.94      9.49 o
  -1   2   3      118.00      126.04      6.59 o
   0   2   3     1326.14     1360.45     59.35 o
   1   2   3      451.50      468.89     20.71 o
   2   2   3      463.12      488.34     28.47 o
   3   2   3      365.06      399.19     33.83 o
   4   2   3       40.72       37.50      5.71 o
   5   2   3       50.15       55.78      9.66 o
   6   2   3       12.01       16.27      7.65 o
   7   2   3      237.41      246.54     20.97 o
   8   2   3       21.31       11.20     13.33 o
   9   2   3        8.68        4.45      4.67 o
  10   2   3        7.52       -3.23      4.62 o
  11   2   3       63.32       67.73     14.41 o
  12   2   3        7.18        9.50      6.43 o
  13   2   3        6.85        7.67     10.82 o
 -14   3   3        3.36        7.75      6.69 o
 -13   3   3       62.04       75.57      9.79 o
 -12   3   3       93.10      108.37     11.09 o
 -11   3   3      104.08      114.84     10.85 o
 -10   3   3       88.73      102.10     16.28 o
  -9   3   3      239.40      237.37     33.18 o
  -8   3   3      486.88      498.95     30.82 o
  -7   3   3      259.83      229.32     13.93 o
  -6   3   3      182.38      182.44     10.70 o
  -5   3   3      738.93      750.58     32.65 o
  -4   3   3      389.02      357.95     23.66 o
  -3   3   3      127.93      120.06      6.69 o
  -2   3   3      526.55      538.79     32.62 o
  -1   3   3     1140.92     1139.19     52.89 o
   0   3   3      903.42      900.03     50.38 o
   1   3   3      344.31      340.16     39.40 o
   2   3   3       50.57       48.15      8.87 o
   3   3   3        2.94        2.72      3.50 o
   4   3   3      183.35      165.22     30.79 o
   5   3   3      257.55      237.70     17.65 o
   6   3   3      274.13      277.71     15.84 o
   7   3   3      103.12      101.47     42.96 o
   8   3   3      123.18      123.91     26.20 o
   9   3   3      101.70      100.75     10.26 o
  10   3   3       84.47      113.08     11.25 o
  11   3   3       21.14       29.79      7.46 o
  12   3   3       33.87       33.24      8.19 o
 -13   4   3       31.68       48.84     11.80 o
 -12   4   3       13.97        5.12      5.69 o
 -11   4   3        0.92       -2.05      6.34 o
 -10   4   3       63.16       53.97      7.50 o
  -9   4   3       30.10       33.51     20.28 o
  -8   4   3       18.33       16.05     13.32 o
  -7   4   3      381.13      379.14     46.58 o
  -6   4   3       91.70       90.32     16.38 o
  -5   4   3      109.76      100.04      9.68 o
  -4   4   3        1.52       -1.94      9.30 o
  -3   4   3      379.94      360.70     15.51 o
  -2   4   3      311.77      317.71     15.64 o
  -1   4   3       32.04       25.34     24.10 o
   0   4   3       97.19      103.79     35.71 o
   1   4   3      349.64      327.73     44.79 o
   2   4   3      210.65      229.69     16.96 o
   3   4   3      152.72      145.09     16.32 o
   4   4   3        4.34        3.39      3.58 o
   5   4   3      416.85      423.02     37.30 o
   6   4   3       23.92       32.52     15.60 o
   7   4   3        5.50      107.11    105.05 o
   8   4   3       33.36       44.14     43.95 o
   9   4   3       77.23       69.83     14.44 o
  10   4   3       13.97       25.12      7.72 o
  11   4   3       19.89       17.17      7.33 o
 -12   5   3       18.31       30.22      9.74 o
 -11   5   3       64.67       90.94     17.75 o
 -10   5   3       39.52       44.05     10.57 o
  -9   5   3       38.11       57.52      7.31 o
  -8   5   3      114.99      117.13     17.77 o
  -7   5   3       76.13       81.53     12.84 o
  -6   5   3      171.26      171.93     14.73 o
  -5   5   3       33.97       28.34     19.70 o
  -4   5   3      183.67      163.65     12.14 o
  -3   5   3      261.22      261.60     39.14 o
  -2   5   3      226.47      232.33     16.38 o
  -1   5   3       82.60     -172.92    109.08 o
   0   5   3      267.53      283.39     27.88 o
   1   5   3      113.82      101.06     12.44 o
   2   5   3      117.45      -79.28    121.77 o
   3   5   3       93.81      102.07     24.93 o
   4   5   3      122.67      111.38     76.72 o
   5   5   3       78.58       83.46      7.81 o
   6   5   3       71.14       82.18     28.88 o
   7   5   3        5.23       -1.19      4.48 o
   8   5   3       49.87       66.26      8.51 o
   9   5   3        0.23      -10.22      5.11 o
  10   5   3       23.93       27.35     11.75 o
 -10   6   3        1.45       -1.81      5.25 o
  -9   6   3       13.05       14.39     13.77 o
  -8   6   3       56.13       55.87      7.46 o
  -7   6   3       20.90       16.93     14.39 o
  -6   6   3       13.91        8.17     31.19 o
  -5   6   3       10.32       20.03     27.97 o
  -4   6   3       14.36       17.49     13.08 o
  -3   6   3       11.18        2.48     17.97 o
  -2   6   3       47.96       36.90     61.67 o
  -1   6   3       98.85      -30.30    137.80 o
   0   6   3       85.25     -111.34    136.03 o
   1   6   3        8.74        6.18     92.46 o
   2   6   3        6.64       -7.92     38.75 o
   3   6   3       43.21       44.36     83.75 o
   4   6   3        7.87       11.27     71.02 o
   5   6   3        5.64        9.44      7.18 o
   6   6   3        1.82       -5.51      6.89 o
   7   6   3       36.26       46.48      6.76 o
   8   6   3        2.95        1.83      8.66 o
  -7   7   3       21.89       22.78      5.71 o
  -6   7   3       15.91       16.38     12.79 o
  -5   7   3       17.69       17.01      5.04 o
  -4   7   3       32.21       33.91      5.59 o
  -3   7   3       47.00       39.74      9.79 o
  -2   7   3       22.69       19.74      5.41 o
  -1   7   3       22.74       10.23      6.00 o
   0   7   3        9.70       10.33      6.20 o
   1   7   3        7.90        2.16      6.10 o
   2   7   3        6.43        2.16      6.20 o
   3   7   3        0.80       13.48      7.28 o
   4   7   3        5.55       15.74      8.26 o
   5   7   3       15.04       13.87      8.95 o
 -10  -6   4       10.38       61.28     36.98 o
  -9  -6   4        0.83      -16.82     32.85 o
  -8  -6   4       13.04      -21.64     33.93 o
  -7  -6   4       59.68       78.30     38.56 o
  -6  -6   4      101.80      121.48     42.49 o
  -5  -6   4       17.12       64.13     38.56 o
  -4  -6   4        1.86      -42.00     32.95 o
  -3  -6   4       22.55       46.82     41.02 o
 -11  -5   4        6.36       42.00     39.54 o
 -10  -5   4       15.35       39.54     34.03 o
  -9  -5   4       13.14       37.48     32.85 o
  -8  -5   4        5.43      -28.33     27.64 o
  -7  -5   4        9.11        1.18     26.95 o
  -6  -5   4       21.92        9.64     29.41 o
  -5  -5   4       11.92       23.41     30.79 o
  -4  -5   4      289.04      296.46     57.74 o
  -3  -5   4       10.62       43.57     36.49 o
  -2  -5   4      250.72      239.90     54.39 o
 -13  -4   4       39.40       87.44     42.89 o
 -12  -4   4       76.81       99.93     44.36 o
 -11  -4   4        9.10       37.87     32.95 o
 -10  -4   4        5.48      -20.36     26.16 o
  -9  -4   4       81.58      101.80     38.36 o
  -8  -4   4       15.57        6.59     25.77 o
  -7  -4   4       19.93       32.36     29.51 o
  -6  -4   4       43.21       51.19      8.59 o
  -5  -4   4      510.39      494.47     30.90 o
  -4  -4   4       20.35        9.02      4.19 o
  -3  -4   4       87.55       76.51     14.34 o
  -2  -4   4       35.56       43.77     27.54 o
  -1  -4   4      796.01      737.51    109.28 o
   0  -4   4      424.61      453.84     44.07 o
   1  -4   4      153.30      142.13     17.21 o
   2  -4   4       44.63       45.11      9.84 o
   3  -4   4      444.83      421.67     43.48 o
   4  -4   4       94.81       78.30     12.98 o
   5  -4   4      340.73      306.49     34.52 o
   6  -4   4       35.33       23.21      9.44 o
   7  -4   4       92.68       80.07     14.95 o
   8  -4   4       33.11       36.30     11.80 o
 -11  -3   4       27.06       22.43      9.05 o
 -10  -3   4       29.37       31.33      9.34 o
  -9  -3   4      177.25      173.09     24.79 o
  -8  -3   4      495.82      464.82     29.85 o
  -7  -3   4      103.04      104.68      8.31 o
  -6  -3   4      159.45      147.95     15.59 o
  -5  -3   4       32.85       47.34      6.23 o
  -4  -3   4      392.94      365.67     48.89 o
  -3  -3   4      543.46      527.93     40.68 o
  -2  -3   4      265.46      283.19     20.47 o
  -1  -3   4      330.30      351.75     25.30 o
   0  -3   4      785.08      801.50     65.01 o
   1  -3   4       56.01       63.32     21.89 o
   2  -3   4      213.66      235.15     55.38 o
   3  -3   4       29.83       36.08     46.33 o
   4  -3   4      424.84      403.29     38.88 o
   5  -3   4      242.97      255.37     27.08 o
   6  -3   4      121.19      112.13     37.43 o
   7  -3   4       48.62       58.03     11.64 o
   8  -3   4       63.72       90.40     20.90 o
   9  -3   4       69.18       64.62     13.97 o
  10  -3   4       14.66        7.28     10.23 o
  11  -3   4        3.57       10.92     11.31 o
  12  -3   4       52.38       46.03     15.84 o
 -15  -2   4       21.16       41.11     13.87 o
 -14  -2   4       38.28       51.64     14.07 o
 -13  -2   4       30.44       37.48     11.51 o
 -12  -2   4        5.07       -2.07      7.08 o
 -11  -2   4       61.92       67.30     21.98 o
 -10  -2   4      358.38      339.48     24.21 o
  -9  -2   4       30.99       30.62     16.57 o
  -8  -2   4        5.39        9.02     21.21 o
  -7  -2   4      473.50      470.60     32.69 o
  -6  -2   4       43.88       56.06      7.59 o
  -5  -2   4       99.66      141.62     31.20 o
  -4  -2   4      332.00      326.03     20.85 o
  -3  -2   4     1655.80     1716.85     86.96 o
  -2  -2   4     1157.70     1230.04     62.54 o
  -1  -2   4       79.55       76.13     19.07 o
   0  -2   4        8.20        7.20     12.15 o
   1  -2   4      285.00      275.61     18.42 o
   2  -2   4       96.60      101.56     24.61 o
   3  -2   4      593.72      605.50     37.99 o
   4  -2   4      195.58      191.61     14.13 o
   5  -2   4       84.00       64.94      9.86 o
   7  -2   4        6.65        9.01      8.40 o
   8  -2   4       77.97       61.32     13.02 o
   9  -2   4       54.64       44.36     12.49 o
  10  -2   4       10.82        4.72      8.95 o
  11  -2   4       33.53       50.07     13.57 o
  12  -2   4       32.65       29.90     13.57 o
 -15  -1   4       42.54       35.02     13.48 o
 -14  -1   4       43.78       55.97     13.67 o
 -13  -1   4        4.01       20.95      9.44 o
 -12  -1   4       73.20       75.14      8.55 o
 -11  -1   4       52.35       45.07     16.19 o
 -10  -1   4       88.06       88.71     13.40 o
  -9  -1   4      146.50      152.88     17.53 o
  -8  -1   4      167.88      161.94     39.48 o
  -7  -1   4      157.56      164.32     12.81 o
  -6  -1   4     1170.93     1088.34     66.81 o
  -5  -1   4      623.33      597.34     37.10 o
  -4  -1   4      607.49      592.95     34.19 o
  -3  -1   4      297.00      293.60     46.60 o
  -2  -1   4     4288.52     4221.08    169.72 o
  -1  -1   4     1066.04     1054.17     42.08 o
   0  -1   4      121.24      122.75      7.01 o
   1  -1   4     1932.69     1844.19    102.40 o
   2  -1   4       40.66       49.68     17.36 o
   3  -1   4       86.57       85.84     18.93 o
   4  -1   4     1169.62     1140.45     67.16 o
   5  -1   4       38.21       36.02     17.02 o
   6  -1   4      473.39      417.95     44.30 o
   7  -1   4      305.97      239.36     40.45 o
   8  -1   4       65.52       76.31     18.57 o
   9  -1   4       38.06       22.72      9.93 o
  10  -1   4        5.26       -0.30      7.48 o
  11  -1   4       17.47       34.72     11.61 o
  12  -1   4       51.52       46.13     14.16 o
  13  -1   4       23.31       47.21     14.95 o
 -15   0   4        2.05        7.77      9.93 o
 -14   0   4        0.05        6.79      9.54 o
 -13   0   4      134.82      128.70     12.66 o
 -12   0   4      331.97      340.19     25.25 o
 -11   0   4       26.25        6.45      8.26 o
 -10   0   4       25.18       13.80     13.49 o
  -9   0   4      594.36      580.26     57.90 o
  -8   0   4     1535.86     1541.99     88.26 o
  -7   0   4      576.84      552.98     43.81 o
  -6   0   4       30.72       38.88      8.19 o
  -5   0   4       15.27        6.56      5.81 o
  -4   0   4      410.75      495.80     34.28 o
  -3   0   4     1363.61     1592.06    105.17 o
  -2   0   4     3866.71     3834.07    189.66 o
  -1   0   4     6196.72     6511.65    256.51 o
   0   0   4       80.83       80.20      8.41 o
   1   0   4      866.23      891.82     47.22 o
   2   0   4      607.15      522.62     68.12 o
   3   0   4      174.98      -79.51     85.28 o
   4   0   4       91.60       89.76     14.73 o
   5   0   4       20.66       31.45     22.19 o
   6   0   4      183.73      198.50     20.59 o
   7   0   4      420.40      371.70     32.00 o
   8   0   4        0.41      -11.95     29.60 o
   9   0   4      146.51      152.59     13.44 o
  10   0   4      110.24      114.65     11.44 o
  11   0   4       48.17       77.80     15.34 o
  12   0   4        2.19       10.23     10.82 o
  13   0   4        0.30        1.48     11.11 o
 -15   1   4       42.48       54.19      9.36 o
 -14   1   4       43.76       46.30      8.27 o
 -13   1   4        3.40        1.45      4.91 o
 -12   1   4       74.61       65.48      9.34 o
 -11   1   4       51.88       54.50     20.36 o
 -10   1   4       88.85       82.98     15.26 o
  -9   1   4      144.89      137.00     22.12 o
  -8   1   4      170.08      160.09     12.24 o
  -7   1   4      163.18      164.84     12.09 o
  -6   1   4     1164.00     1097.49     62.31 o
  -5   1   4      617.68      608.93     30.54 o
  -4   1   4      590.46      605.13     29.83 o
  -3   1   4      295.76      291.63     13.95 o
  -2   1   4     4231.70     4158.80    164.72 o
  -1   1   4     1081.99     1089.71     44.89 o
   0   1   4      110.73      121.30      6.35 o
   1   1   4     1918.11     1926.97     75.48 o
   2   1   4       35.34       34.12     24.62 o
   3   1   4       86.32       88.31     18.15 o
   4   1   4     1176.49     1136.90     59.50 o
   5   1   4       37.00       40.18     12.11 o
   6   1   4      472.58      443.19     42.72 o
   7   1   4      311.90      274.09     32.13 o
   8   1   4       61.19       55.70     28.64 o
   9   1   4       36.88       38.87      6.40 o
  10   1   4        4.31        7.09      8.90 o
  11   1   4       17.95       10.34      5.99 o
  12   1   4       52.24       89.41     15.93 o
  13   1   4       23.33       24.79     13.18 o
 -15   2   4       21.77       21.97      7.68 o
 -14   2   4       37.97       36.91     19.92 o
 -13   2   4       29.96       36.38      7.27 o
 -12   2   4        5.19       13.83      5.33 o
 -11   2   4       61.90       57.28      7.53 o
 -10   2   4      358.21      363.36     24.86 o
  -9   2   4       30.94       38.24     10.99 o
  -8   2   4        5.69        9.40     10.63 o
  -7   2   4      472.66      438.14     24.57 o
  -6   2   4       38.67       40.62      3.71 o
  -5   2   4       99.64      128.64     11.89 o
  -4   2   4      328.21      337.84     16.04 o
  -3   2   4     1650.23     1722.10     82.58 o
  -2   2   4     1156.94     1231.51     48.31 o
  -1   2   4       79.72       82.06      4.63 o
   0   2   4        8.71        9.11      6.22 o
   1   2   4      275.79      267.31     22.33 o
   2   2   4       99.64      107.11      9.57 o
   3   2   4      588.52      573.44     30.37 o
   4   2   4      197.65      192.01     30.68 o
   5   2   4       91.22       93.54     18.53 o
   6   2   4       82.54       61.24     20.94 o
   7   2   4        6.31        5.43     10.56 o
   8   2   4       79.97       79.22      8.61 o
   9   2   4       55.99       73.11      8.54 o
  10   2   4       10.92       -4.31      7.67 o
  11   2   4       33.90       33.21      7.70 o
  12   2   4       32.44       47.03      8.56 o
 -14   3   4        1.38        1.92      6.02 o
 -13   3   4        9.16        7.85      5.85 o
 -12   3   4       55.60       67.05      8.77 o
 -11   3   4       25.16       25.92      5.97 o
 -10   3   4       29.38       33.82      7.77 o
  -9   3   4      177.57      187.28     20.34 o
  -8   3   4      496.96      500.76     31.23 o
  -7   3   4      101.71       91.41     20.32 o
  -6   3   4      157.98      143.37      9.32 o
  -5   3   4       33.45       36.72      6.30 o
  -4   3   4      378.64      382.08     17.32 o
  -3   3   4      551.53      564.39     40.10 o
  -2   3   4      262.21      266.28     23.58 o
  -1   3   4      324.03      311.05     15.34 o
   0   3   4      775.33      767.04     33.31 o
   1   3   4       58.37       64.87     14.64 o
   2   3   4      215.62      223.16     11.08 o
   3   3   4       28.96       29.22      2.95 o
   4   3   4      426.34      399.57     22.20 o
   5   3   4      241.71      248.15     19.65 o
   6   3   4      125.40      113.37     29.84 o
   7   3   4       46.93       51.53      7.01 o
   8   3   4       64.39       63.06     30.60 o
   9   3   4       69.27       64.69      8.67 o
  10   3   4       14.63       20.77      6.61 o
  11   3   4        3.68        3.81      5.67 o
  12   3   4       54.09       45.11      9.05 o
 -13   4   4       41.07       36.47     14.36 o
 -12   4   4       76.08       97.66     10.98 o
 -11   4   4        9.11        2.91      5.61 o
 -10   4   4        5.30        2.23      4.27 o
  -9   4   4       77.73       98.51     15.41 o
  -8   4   4       17.18       16.34      9.64 o
  -7   4   4       19.57       15.55     21.04 o
  -6   4   4       44.12       43.23      6.40 o
  -5   4   4      507.83      479.60     22.10 o
  -4   4   4       21.01       17.45      5.66 o
  -3   4   4       85.97       83.82      7.56 o
  -2   4   4       34.34       33.59     13.47 o
  -1   4   4      798.80      823.42     43.06 o
   0   4   4      422.16      443.76     33.07 o
   1   4   4      150.54      147.39     30.85 o
   2   4   4       42.97       48.98     24.06 o
   3   4   4      437.77      435.90     37.27 o
   4   4   4       94.79       86.44     20.65 o
   5   4   4      343.44      331.30     22.81 o
   6   4   4       36.24       31.71      5.55 o
   7   4   4       94.04       86.69      9.01 o
   8   4   4       33.61       32.92     19.83 o
   9   4   4       25.79       19.71     10.52 o
  10   4   4       40.69       26.77      7.16 o
  11   4   4       41.98       42.73      8.76 o
 -12   5   4       39.72       49.31      8.64 o
 -11   5   4        6.06        3.20      5.33 o
 -10   5   4       14.24        3.79      5.08 o
  -9   5   4       12.60       15.89      5.17 o
  -8   5   4        5.06        2.44     20.33 o
  -7   5   4        8.53        6.49     34.26 o
  -6   5   4       20.22       20.43      5.55 o
  -5   5   4       10.78        1.74     62.91 o
  -4   5   4      287.92      290.39     34.90 o
  -3   5   4       10.20       24.48     38.07 o
  -2   5   4      243.44      226.57     34.02 o
  -1   5   4       66.77       73.55     10.13 o
   0   5   4       43.36       27.25     79.03 o
   1   5   4       27.08       22.57      6.48 o
   2   5   4      104.83       -4.92    142.33 o
   3   5   4      177.97      167.74     19.16 o
   4   5   4      170.36       47.02    170.66 o
   5   5   4        0.12        1.02      5.66 o
   6   5   4       28.05       18.61      5.08 o
   7   5   4       22.30       16.29      5.50 o
   8   5   4       59.25       67.52      8.85 o
   9   5   4        1.58        9.73     10.08 o
 -10   6   4       10.42        9.39      5.73 o
  -9   6   4        0.80       -7.70      4.62 o
  -8   6   4       13.24        9.41      5.01 o
  -7   6   4       58.64       58.43     19.31 o
  -6   6   4      100.43       90.86      8.87 o
  -5   6   4       17.60       14.55      4.92 o
  -4   6   4        1.88      150.39    181.18 o
  -3   6   4       23.78       26.32     17.21 o
  -2   6   4       18.50       26.08     13.65 o
  -1   6   4       24.47       25.98     59.61 o
   0   6   4        3.96        0.55     31.62 o
   1   6   4      145.00     -125.31    157.77 o
   2   6   4       30.15       34.11     75.59 o
   3   6   4       13.34       11.09     67.33 o
   4   6   4       24.67       38.75      9.54 o
   5   6   4       29.86       43.38     10.33 o
   6   6   4       30.01       40.13     10.82 o
   7   6   4        7.34       -5.07      8.11 o
  -7   7   4        7.44        5.83      5.18 o
  -6   7   4        0.34        9.78      8.26 o
  -5   7   4        5.18        3.83      6.84 o
  -4   7   4       72.23       73.38      7.70 o
  -3   7   4       29.27       32.02      5.12 o
  -2   7   4        6.40        3.79      3.31 o
  -1   7   4       18.61       13.38      6.59 o
   0   7   4       12.73       14.07      6.79 o
   1   7   4       25.75       21.93      7.77 o
   2   7   4        5.98        1.67      6.79 o
   3   7   4        3.75        9.34      7.57 o
   4   7   4       12.18        4.23      8.07 o
 -10  -6   5       13.09       33.34     38.16 o
  -9  -6   5        0.49       16.62     36.98 o
  -8  -6   5       18.19       -6.20     34.43 o
  -7  -6   5       75.45       55.28     39.34 o
  -6  -6   5       31.86       79.18     42.10 o
  -5  -6   5       37.76        0.89     36.69 o
  -4  -6   5        4.24      -44.36     36.10 o
  -3  -6   5       92.21      145.08     50.95 o
 -12  -5   5        6.89        8.46     40.82 o
 -11  -5   5       54.34       31.08     41.41 o
 -10  -5   5       19.52       10.62     33.64 o
  -9  -5   5       12.73       71.21     36.10 o
  -8  -5   5       55.89       61.97     36.59 o
  -7  -5   5        7.63        7.77     30.98 o
  -6  -5   5       46.11       89.21     37.08 o
  -5  -5   5       55.62       40.82     36.79 o
  -4  -5   5      154.15      133.18     46.82 o
  -3  -5   5       77.96      106.72     45.44 o
  -2  -5   5      187.68      214.03     54.79 o
 -12  -4   5       68.52       45.84     38.66 o
 -11  -4   5       38.87       28.92     32.75 o
 -10  -4   5       19.46       57.54     34.23 o
  -9  -4   5      144.84      222.20     47.90 o
  -8  -4   5       41.48       69.05     35.41 o
  -7  -4   5       20.21       22.52     29.41 o
  -6  -4   5      174.71      134.46     40.62 o
  -5  -4   5      344.44      310.66     29.07 o
  -4  -4   5        1.45        5.11      7.42 o
  -3  -4   5      205.24      145.21     20.82 o
  -2  -4   5      130.49      117.80     16.23 o
  -1  -4   5     1640.10     1540.73    141.39 o
   0  -4   5        0.54        7.77      6.98 o
   1  -4   5       59.86       48.53     10.37 o
   2  -4   5       32.56       25.28      8.16 o
   3  -4   5      356.73      349.97     36.59 o
   4  -4   5      119.98      133.38     15.93 o
   5  -4   5       27.24       29.41      9.84 o
   6  -4   5       98.26       97.87     15.64 o
   7  -4   5      102.12       87.34     17.70 o
 -13  -3   5       17.95       13.67     33.34 o
 -12  -3   5        3.87       -1.38     32.56 o
 -11  -3   5       18.25       10.95     16.28 o
 -10  -3   5       33.27       14.08     27.20 o
  -9  -3   5       29.68       38.12     16.67 o
  -8  -3   5       60.83       57.28      6.19 o
  -7  -3   5       38.00       47.60     16.87 o
  -6  -3   5      320.68      304.92     21.99 o
  -5  -3   5      512.89      495.58     33.01 o
  -4  -3   5       99.59       99.68     13.56 o
  -3  -3   5        4.53       -1.69      4.42 o
  -2  -3   5       63.60       69.01      5.85 o
  -1  -3   5      217.23      189.76     29.52 o
   0  -3   5       38.64       43.58     26.95 o
   1  -3   5      300.34      304.94     30.22 o
   2  -3   5      377.52      353.24     36.05 o
   3  -3   5       67.55       65.18     76.33 o
   4  -3   5      130.13      119.75     18.39 o
   5  -3   5       99.37       -2.85    105.74 o
   6  -3   5      150.83      103.21     17.04 o
   7  -3   5       12.11       11.54      8.15 o
   8  -3   5       19.45       11.02      9.64 o
   9  -3   5       37.50       49.48     13.18 o
  10  -3   5       24.25       28.62     12.98 o
  11  -3   5        4.91        5.41     11.31 o
 -14  -2   5       42.58       62.85     14.16 o
 -13  -2   5        7.82       10.23      9.15 o
 -12  -2   5       13.44       25.08      9.15 o
 -11  -2   5       93.36       95.29      9.29 o
 -10  -2   5      178.68      180.32     42.42 o
  -9  -2   5       12.54       29.15     21.05 o
  -8  -2   5       17.01       21.32      8.59 o
  -7  -2   5       73.38       73.97      8.88 o
  -6  -2   5      590.93      553.29     57.20 o
  -5  -2   5      268.06      301.10     43.02 o
  -4  -2   5      124.27      133.07     10.45 o
  -3  -2   5     1185.63     1195.91     62.88 o
  -2  -2   5      159.70      159.68     28.13 o
  -1  -2   5      254.00      283.59     23.86 o
   0  -2   5      227.76      228.94     13.83 o
   1  -2   5     1173.15     1163.49     73.21 o
   2  -2   5      203.79      219.34     33.36 o
   3  -2   5      115.53      112.20     30.24 o
   4  -2   5       80.83       73.64     28.04 o
   5  -2   5      109.81       94.94     14.51 o
   6  -2   5       83.89       95.11     16.38 o
   7  -2   5       24.66        9.79     92.41 o
   8  -2   5      134.66      143.11     19.18 o
   9  -2   5      176.55      173.31     23.21 o
  10  -2   5       23.39        8.26      9.93 o
  11  -2   5       21.75       23.61     12.10 o
  12  -2   5       27.90       23.21     13.57 o
 -15  -1   5       14.08        5.51     10.92 o
 -14  -1   5       66.73       62.85     15.05 o
 -13  -1   5        6.05       29.11     10.03 o
 -12  -1   5       13.20       17.60      5.29 o
 -11  -1   5       21.05       33.23     10.21 o
 -10  -1   5       74.41       70.46     20.89 o
  -9  -1   5        1.86        3.51      3.85 o
  -8  -1   5      184.41      177.46     15.33 o
  -7  -1   5      601.15      588.41     43.67 o
  -6  -1   5      698.21      610.58     36.55 o
  -5  -1   5      275.41      233.55     23.03 o
  -4  -1   5      318.43      270.37     18.22 o
  -3  -1   5      588.19      635.58     60.86 o
  -2  -1   5      591.78      597.29     31.81 o
  -1  -1   5      221.30      238.60     14.15 o
   0  -1   5      259.36      268.44     24.48 o
   1  -1   5      301.57      287.82     27.78 o
   2  -1   5     1026.27      973.98     61.44 o
   3  -1   5      521.82      499.86     60.02 o
   4  -1   5      231.20      233.05     24.47 o
   5  -1   5      199.31      180.75     43.02 o
   6  -1   5      153.38      142.21     12.20 o
   7  -1   5       54.07       59.61     15.91 o
   8  -1   5      192.02      208.68     18.69 o
   9  -1   5       17.69       42.98     11.11 o
  11  -1   5       23.66       40.62     12.49 o
  12  -1   5       13.91       -2.36     10.13 o
 -15   0   5        4.32        2.75     10.43 o
 -14   0   5       22.63       32.79      7.32 o
 -13   0   5      176.57      187.05     16.09 o
 -12   0   5       41.74       43.87      7.09 o
 -11   0   5      298.61      308.49     22.79 o
 -10   0   5      106.27      118.86     10.44 o
  -9   0   5      989.27      945.88     56.09 o
  -8   0   5      229.69      230.57     32.85 o
  -7   0   5      248.23      263.00     35.31 o
  -6   0   5       28.08       21.57     11.88 o
  -5   0   5      570.53      744.26     41.67 o
  -4   0   5      155.43      207.85     11.58 o
  -3   0   5      308.96      315.01     17.02 o
  -2   0   5        3.93        3.87      5.19 o
  -1   0   5      438.01      418.19     19.38 o
   0   0   5        4.39       -0.70      6.12 o
   1   0   5      275.78      287.75     17.21 o
   2   0   5     1728.31     1683.08    110.28 o
   3   0   5     1204.72     1176.56    116.89 o
   4   0   5        8.25       10.49     35.18 o
   5   0   5       36.73       33.16      6.46 o
   6   0   5      321.16      303.12     38.07 o
   7   0   5      393.01      403.22     28.02 o
   8   0   5       23.63       31.72      8.50 o
   9   0   5       48.00       45.02      9.49 o
  10   0   5      250.76      285.25     32.95 o
  11   0   5      147.37      180.59     24.69 o
  12   0   5        3.11        3.93     10.23 o
 -15   1   5       14.59       15.20      7.38 o
 -14   1   5       67.04       82.60     10.05 o
 -13   1   5        5.62        5.83      5.46 o
 -12   1   5       12.11        5.57      4.82 o
 -11   1   5       22.54       27.57      6.89 o
 -10   1   5       77.30       78.13      9.02 o
  -9   1   5        2.30       -6.06     13.65 o
  -8   1   5      180.62      171.33     25.98 o
  -7   1   5      603.76      589.89    101.60 o
  -6   1   5      692.06      621.08     38.86 o
  -5   1   5      271.97      279.53     13.57 o
  -4   1   5      314.57      265.16     17.54 o
  -3   1   5      582.26      610.50     25.61 o
  -2   1   5      570.04      627.21     25.56 o
  -1   1   5      214.20      224.80     10.41 o
   0   1   5      251.82      276.21     19.67 o
   1   1   5      297.34      274.95     37.32 o
   2   1   5     1002.10      937.86     71.63 o
   3   1   5      522.73      521.27     49.66 o
   4   1   5      240.91      237.86     13.81 o
   5   1   5      204.36      203.67     29.79 o
   6   1   5      152.43      155.12     25.11 o
   7   1   5       52.31       54.91     18.73 o
   8   1   5      196.84      173.92     28.01 o
   9   1   5       16.45       14.53     10.13 o
  10   1   5       16.93       28.03     10.13 o
  11   1   5       23.20       16.33     10.13 o
  12   1   5       13.17        0.98      8.95 o
 -15   2   5       12.48       23.94      7.54 o
 -14   2   5       42.38       32.93      7.56 o
 -13   2   5        7.65        1.60      9.89 o
 -12   2   5       13.22        7.35      8.26 o
 -11   2   5       94.29       85.45      9.23 o
 -10   2   5      184.27      183.80     17.66 o
  -9   2   5       12.03        9.63     14.55 o
  -8   2   5       17.10        7.55     12.61 o
  -7   2   5       70.42       66.92      7.93 o
  -6   2   5      598.25      572.31     29.25 o
  -5   2   5      269.38      294.00     21.44 o
  -4   2   5      121.64      123.65     10.20 o
  -3   2   5     1172.68     1224.70     50.27 o
  -2   2   5      164.67      176.28     10.12 o
  -1   2   5      251.80      249.93     12.38 o
   0   2   5      224.84      217.29     10.67 o
   1   2   5     1176.93     1177.27     56.06 o
   2   2   5      205.12      216.74     14.52 o
   3   2   5      116.14      124.76     13.85 o
   4   2   5       86.48       87.73      8.81 o
   5   2   5      103.45      110.56     18.58 o
   6   2   5       83.09       87.48     22.83 o
   7   2   5       24.32       15.03     13.12 o
   8   2   5      135.95      131.59     20.92 o
   9   2   5      175.62      175.83     15.12 o
  10   2   5       23.26       20.41      6.47 o
  11   2   5       21.65       26.36      7.32 o
  12   2   5       27.09       58.82     14.26 o
 -14   3   5       27.06       36.10     21.15 o
 -13   3   5       18.33       21.55      6.66 o
 -12   3   5        3.51       -8.41      4.21 o
 -11   3   5       18.13       20.29      5.37 o
 -10   3   5       35.73       33.71      5.86 o
  -9   3   5       28.98       24.72      4.98 o
  -8   3   5       64.69       56.22     15.86 o
  -7   3   5       35.61       44.48      4.83 o
  -6   3   5      325.89      318.66     15.36 o
  -5   3   5      515.17      540.41     23.80 o
  -4   3   5      106.17      111.00     18.39 o
  -3   3   5        4.82        1.25      2.26 o
  -2   3   5       66.94       65.24      4.66 o
  -1   3   5      214.56      211.11     11.62 o
   0   3   5       35.36       29.76      7.38 o
   1   3   5      299.64      309.64     23.33 o
   2   3   5      376.19      380.41     20.67 o
   3   3   5       68.53       67.06     12.98 o
   4   3   5      134.67      146.75     21.15 o
   5   3   5       98.63      -27.71     80.86 o
   6   3   5      152.99      139.35     16.58 o
   7   3   5       11.36        4.27      9.70 o
   8   3   5       20.41        7.11     25.65 o
   9   3   5       39.37       36.23      7.37 o
  10   3   5       25.08       32.44     14.11 o
  11   3   5        4.70        3.55      7.01 o
 -13   4   5       35.86       34.25      7.73 o
 -12   4   5       67.01       86.22     15.59 o
 -11   4   5       39.49       38.68     13.48 o
 -10   4   5       19.52       17.59     10.18 o
  -9   4   5      147.95      172.75     13.85 o
  -8   4   5       43.09       51.78      9.57 o
  -7   4   5       21.33       23.93     24.08 o
  -6   4   5      175.12      169.88     12.66 o
  -5   4   5      346.29      314.35     59.24 o
  -4   4   5        1.70       -2.27     10.52 o
  -3   4   5      202.53      203.19     16.22 o
  -2   4   5      133.04      131.08      8.58 o
  -1   4   5     1649.25     1669.40     83.84 o
   0   4   5        0.37       -2.89     14.04 o
   1   4   5       58.99       58.62     13.65 o
   2   4   5       31.04       21.07     25.14 o
   3   4   5      355.90      347.65     47.38 o
   4   4   5      119.01      106.92     16.38 o
   5   4   5       27.23       40.93      6.07 o
   6   4   5      101.99       88.08     17.61 o
   7   4   5      101.42      127.71     34.51 o
   8   4   5        4.28        3.85     42.89 o
   9   4   5        1.28      -10.00      5.39 o
  10   4   5       49.64       48.10      8.79 o
 -12   5   5        6.89        2.88      5.97 o
 -11   5   5       54.99       70.61      8.88 o
 -10   5   5       18.60       28.18      6.12 o
  -9   5   5       12.27       16.02      5.41 o
  -8   5   5       54.02       44.11     27.59 o
  -7   5   5        7.58       11.97     15.86 o
  -6   5   5       47.31       58.65     34.09 o
  -5   5   5       53.66       60.78     12.91 o
  -4   5   5      153.47      155.19     11.90 o
  -3   5   5       79.56      105.03      8.69 o
  -2   5   5      192.64      170.85     12.77 o
  -1   5   5        0.85        1.30     12.72 o
   0   5   5      331.72      318.01     31.58 o
   1   5   5        5.84        8.27     54.84 o
   2   5   5       89.98       87.12     12.46 o
   3   5   5        4.52      133.97    181.67 o
   4   5   5      180.24      187.67     21.74 o
   5   5   5       27.80       45.62     12.79 o
   6   5   5       11.07        1.90      4.68 o
   7   5   5       36.91       54.97     25.18 o
   8   5   5       10.47        2.64     16.87 o
   9   5   5        2.13        2.97      6.70 o
 -10   6   5       13.63        8.04      9.79 o
  -9   6   5        0.40        2.64      4.89 o
  -8   6   5       18.44        2.31      4.62 o
  -7   6   5       74.17       72.84      8.10 o
  -6   6   5       31.48       35.70      7.77 o
  -5   6   5       36.97       37.14      5.55 o
  -4   6   5        4.10        0.67      5.14 o
  -3   6   5       90.62       93.25     43.68 o
  -2   6   5       72.12       70.81     13.79 o
  -1   6   5        8.33       87.84    180.59 o
   0   6   5       43.21       38.85     52.87 o
   1   6   5       99.97      118.57     28.72 o
   2   6   5       11.24       -4.18    106.33 o
   3   6   5        1.40        5.31      6.79 o
   4   6   5       27.02       22.43      8.85 o
   5   6   5       70.58       66.69     12.69 o
   6   6   5        8.08       13.57      8.66 o
   7   6   5        6.97        5.80      8.85 o
  -6   7   5       14.42       18.30      5.43 o
  -5   7   5        6.87        5.32      4.61 o
  -4   7   5        5.53        3.13      4.25 o
  -3   7   5       10.41       21.00      8.95 o
  -2   7   5       95.28       81.74     12.69 o
  -1   7   5        2.02       -5.61      6.20 o
   0   7   5       24.74       18.00      7.87 o
   1   7   5        1.59       10.13      6.98 o
   2   7   5       31.37       22.13      8.95 o
   3   7   5        1.81       10.13      8.26 o
  -5  -7   6        1.36       44.75     49.57 o
  -4  -7   6        0.20        9.15     43.38 o
  -9  -6   6       32.13       90.98     46.33 o
  -8  -6   6        6.96      -45.84     33.74 o
  -7  -6   6        2.25      -23.51     34.92 o
  -6  -6   6       35.76       31.77     40.82 o
  -5  -6   6      147.06       90.20     50.36 o
  -4  -6   6        6.17       29.21     43.97 o
  -3  -6   6       22.95      -12.30     41.41 o
 -11  -5   6       31.74       12.59     38.46 o
 -10  -5   6        9.89       42.59     39.34 o
  -9  -5   6       25.57       72.59     38.85 o
  -8  -5   6       13.60      -42.59     29.70 o
  -7  -5   6        4.80       14.95     36.10 o
  -6  -5   6       62.22       57.34     39.93 o
  -5  -5   6      139.69       64.72     44.26 o
  -4  -5   6       79.67      159.44     47.90 o
  -3  -5   6       75.47       43.08     42.89 o
  -2  -5   6       56.95       32.66     42.79 o
 -12  -4   6        6.58       14.36     36.20 o
 -11  -4   6       78.84      116.26     42.49 o
 -10  -4   6        5.76       -5.21     30.69 o
  -9  -4   6       24.53       47.02     34.52 o
  -8  -4   6       94.02       82.33     37.48 o
  -7  -4   6      205.23      220.62     49.77 o
  -6  -4   6        1.96      -27.93     27.05 o
  -5  -4   6       76.14       66.34     17.69 o
  -4  -4   6      393.32      378.41     33.36 o
  -3  -4   6      291.85      309.16     29.86 o
  -2  -4   6       70.58       52.91     11.58 o
  -1  -4   6       84.48       92.52     19.42 o
   0  -4   6      710.48      691.31     57.80 o
   1  -4   6      581.90      583.77     58.62 o
   2  -4   6       17.98        3.93      7.18 o
   3  -4   6       79.51       75.54     12.98 o
   4  -4   6       88.54       73.97     14.16 o
   5  -4   6      115.24      104.36     16.72 o
   6  -4   6        3.51        2.16      8.56 o
   7  -4   6        4.77        2.07      9.25 o
 -13  -3   6        6.85        5.02     30.89 o
 -12  -3   6        0.92      -26.07     28.82 o
 -11  -3   6        7.75       10.13     25.57 o
 -10  -3   6      115.30      117.78     23.41 o
  -9  -3   6       72.10       90.34     24.98 o
  -8  -3   6       24.56       34.19      8.04 o
  -7  -3   6      188.51      228.75     23.16 o
  -6  -3   6      143.82      124.51     21.42 o
  -5  -3   6      116.68      100.28     24.08 o
  -4  -3   6       79.87       81.08      9.77 o
  -3  -3   6      226.39      220.81     15.47 o
  -2  -3   6      702.55      718.67     39.64 o
  -1  -3   6       19.94       21.82     23.20 o
   0  -3   6      651.43      683.55     60.38 o
   1  -3   6       69.66       66.32     66.74 o
   2  -3   6       36.70       15.91     52.03 o
   3  -3   6       81.15       84.87     24.34 o
   4  -3   6       12.27       20.78     35.75 o
   5  -3   6      329.91      258.55     75.39 o
   6  -3   6       52.53       59.96     17.02 o
   8  -3   6       41.81       37.67     12.30 o
   9  -3   6        9.04        8.95     10.43 o
  10  -3   6       62.49       54.00     15.54 o
 -14  -2   6       11.67       30.39     11.80 o
 -13  -2   6       65.99       76.92     14.85 o
 -12  -2   6       10.88        7.48      8.07 o
 -11  -2   6        2.18       -2.34     11.21 o
 -10  -2   6       40.51       35.50     21.98 o
  -9  -2   6      647.84      652.33     40.04 o
  -8  -2   6       75.46       71.32      9.23 o
  -7  -2   6        0.12        1.27      4.96 o
  -6  -2   6       16.71       23.44     15.02 o
  -5  -2   6      213.54      206.75     25.34 o
  -4  -2   6      678.21      683.36     39.66 o
  -3  -2   6      212.48      230.70     24.91 o
  -2  -2   6     1163.58     1113.02     78.76 o
  -1  -2   6      200.36      217.11     28.81 o
   0  -2   6       78.35       87.92      6.59 o
   1  -2   6      648.01      668.18     37.75 o
   2  -2   6       52.48       66.51     11.11 o
   3  -2   6      495.18      519.64     70.64 o
   4  -2   6       51.02       47.80     23.23 o
   5  -2   6      115.14      106.02     36.79 o
   6  -2   6      240.38      239.91     30.59 o
   7  -2   6       10.94       27.15      9.54 o
   8  -2   6       25.78       26.56     10.03 o
   9  -2   6        7.24       -0.69      8.56 o
  10  -2   6      118.75      106.52     18.59 o
  11  -2   6       24.15        9.64     11.51 o
 -15  -1   6        6.14       14.56     11.31 o
 -14  -1   6        5.94       10.52      9.64 o
 -13  -1   6       18.10       28.82     10.52 o
 -12  -1   6       73.97       65.66      8.56 o
 -11  -1   6      132.42      131.26     23.17 o
 -10  -1   6      115.20      114.19     20.26 o
  -9  -1   6      257.27      246.20     26.14 o
  -8  -1   6      426.87      422.82     51.06 o
  -7  -1   6      169.36      137.25     12.75 o
  -6  -1   6        9.79       11.20      4.43 o
  -5  -1   6       30.03       28.31      5.11 o
  -4  -1   6      171.69      183.05     67.06 o
  -3  -1   6     2630.00     2625.93    139.00 o
  -2  -1   6      521.68      532.81     28.63 o
  -1  -1   6      451.33      432.06     23.97 o
   0  -1   6      523.35      515.16     68.26 o
   1  -1   6        2.31        0.09     11.46 o
   2  -1   6      712.34      724.51     91.27 o
   3  -1   6       51.10       45.30     47.70 o
   4  -1   6        2.11        6.13     10.07 o
   5  -1   6      202.28      194.50     24.93 o
   6  -1   6      296.72      295.17     62.29 o
   7  -1   6      157.03      166.57     13.57 o
   8  -1   6       54.41       51.64     11.70 o
   9  -1   6        5.61       17.41      9.93 o
  10  -1   6       93.82       84.89     16.92 o
  11  -1   6       29.25       40.62     13.28 o
 -15   0   6       30.00       10.23     10.72 o
 -14   0   6        0.05        1.11      5.31 o
 -13   0   6        4.32       -2.75      4.64 o
 -12   0   6      111.92      103.39     10.41 o
 -11   0   6      204.67      214.51     22.57 o
 -10   0   6        0.39       -2.58     18.53 o
  -9   0   6        5.86        3.01      4.09 o
  -8   0   6       19.14       25.31     10.68 o
  -7   0   6     1172.65     1880.95    203.49 o
  -6   0   6      287.58      426.04     45.87 o
  -5   0   6      162.40      208.15     20.17 o
  -4   0   6      126.59      135.38     11.94 o
  -3   0   6      587.85      543.04     25.45 o
  -2   0   6       38.25       35.28      3.36 o
  -1   0   6        0.26        2.29      5.17 o
   0   0   6      310.00      337.11     17.59 o
   1   0   6       13.07        7.09     17.15 o
   2   0   6       91.54       85.70     17.98 o
   3   0   6      116.19        6.81     75.53 o
   4   0   6      304.56      285.82     20.23 o
   5   0   6     1423.69     1344.00    172.82 o
   6   0   6      305.60      278.02     50.90 o
   7   0   6        6.83       14.60      4.66 o
   8   0   6      118.69      125.86     25.84 o
   9   0   6       81.05       87.64     15.44 o
  10   0   6        0.08       10.13      9.44 o
  11   0   6       29.48       44.46     13.87 o
  12   0   6       22.28       30.39     13.18 o
 -15   1   6        6.28        3.37     12.54 o
 -14   1   6        6.19        9.29     14.70 o
 -13   1   6       18.01       22.86     11.07 o
 -12   1   6       76.69       70.28      8.39 o
 -11   1   6      131.58      124.10     11.54 o
 -10   1   6      114.54       87.84     31.13 o
  -9   1   6      261.22      258.76     18.22 o
  -8   1   6      431.82      382.61     37.74 o
  -7   1   6      171.89      171.57     16.05 o
  -6   1   6        7.89        9.47      5.70 o
  -5   1   6       33.03       28.40      4.42 o
  -4   1   6      168.69      178.96     11.11 o
  -3   1   6     2602.25     2616.00    115.13 o
  -2   1   6      517.78      541.40     25.23 o
  -1   1   6      460.59      442.50     36.09 o
   0   1   6      503.90      491.84     53.02 o
   1   1   6        3.40        3.40      6.20 o
   2   1   6      700.79      687.57     76.34 o
   3   1   6       54.54       38.52     31.41 o
   4   1   6        2.03        5.90     14.13 o
   5   1   6      210.67      206.33     12.61 o
   6   1   6      296.01      328.61     25.48 o
   7   1   6      160.01      148.47     13.24 o
   8   1   6       53.66       47.85      7.28 o
   9   1   6        6.67       10.58     12.98 o
  10   1   6       96.60       98.46     16.43 o
  11   1   6       28.40       12.10     10.72 o
 -15   2   6        8.54        6.36      6.54 o
 -14   2   6       11.92       26.43      7.00 o
 -13   2   6       66.02       71.91      9.28 o
 -12   2   6       10.09        8.04     13.52 o
 -11   2   6        2.38        0.40      4.02 o
 -10   2   6       38.75       39.39      6.11 o
  -9   2   6      658.06      622.92     40.07 o
  -8   2   6       77.10       82.09     17.76 o
  -7   2   6        0.08       -4.90      3.91 o
  -6   2   6       17.75       14.94      5.71 o
  -5   2   6      209.32      186.02     15.85 o
  -4   2   6      680.48      739.07     31.87 o
  -3   2   6      209.52      203.30     13.62 o
  -2   2   6     1165.37     1140.60     47.99 o
  -1   2   6      194.37      203.07     26.21 o
   0   2   6       78.76       73.66     16.43 o
   1   2   6      642.07      653.40     53.57 o
   2   2   6       53.34       60.65      8.76 o
   3   2   6      495.95      530.27     62.19 o
   4   2   6       51.56       60.99     12.96 o
   5   2   6      113.19       61.35     55.01 o
   6   2   6      244.91      234.32     37.42 o
   7   2   6        9.60        3.76      4.53 o
   8   2   6       25.53       12.56      9.39 o
   9   2   6        7.34        2.71      5.43 o
  10   2   6      119.06      108.59     12.00 o
  11   2   6       24.10       13.87     10.62 o
 -14   3   6       46.90       57.42     11.07 o
 -13   3   6        6.35        8.95      5.71 o
 -12   3   6        0.96       -3.54      4.50 o
 -11   3   6        7.79        7.02      4.38 o
 -10   3   6      116.67      123.58     11.06 o
  -9   3   6       69.76       67.22     32.16 o
  -8   3   6       27.01       15.78     30.77 o
  -7   3   6      186.89      193.83     16.60 o
  -6   3   6      143.90      153.54      9.87 o
  -5   3   6      118.36      125.20      7.79 o
  -4   3   6       83.30       99.51      6.56 o
  -3   3   6      231.83      235.10     12.30 o
  -2   3   6      710.03      728.79     33.97 o
  -1   3   6       18.21       14.47      5.84 o
   0   3   6      645.80      663.07     58.41 o
   1   3   6       72.87      -96.10    123.15 o
   2   3   6       32.52       24.22     13.03 o
   3   3   6       84.83       68.85     58.33 o
   4   3   6       12.75       17.33      4.14 o
   5   3   6      331.64      327.77     38.77 o
   6   3   6       52.41       52.77     11.12 o
   7   3   6        9.05      108.20    143.02 o
   8   3   6       42.29       45.98     14.95 o
   9   3   6        8.80       11.58      6.32 o
  10   3   6       63.10       67.02      9.70 o
 -13   4   6       14.94       24.40      7.25 o
 -12   4   6        6.73        9.21      6.64 o
 -11   4   6       77.96       83.16     23.41 o
 -10   4   6        5.53        3.44      4.40 o
  -9   4   6       25.18       26.94      5.38 o
  -8   4   6       95.25       98.87     11.05 o
  -7   4   6      210.46      237.66     35.44 o
  -6   4   6        1.89       -2.11     32.93 o
  -5   4   6       75.41       80.34      8.62 o
  -4   4   6      391.31      416.52     37.78 o
  -3   4   6      290.13      293.26     20.07 o
  -2   4   6       70.31       62.30     11.01 o
  -1   4   6       83.08       81.57      6.23 o
   0   4   6      717.79      687.10     57.56 o
   1   4   6      582.08      591.10     48.84 o
   2   4   6       18.24       10.63      8.11 o
   3   4   6       78.93       71.85     10.35 o
   4   4   6       85.52       92.71     13.23 o
   5   4   6      114.23      118.21     22.62 o
   6   4   6        3.75        3.64     21.98 o
   7   4   6        4.57       -2.47     43.75 o
   8   4   6       52.25       58.52      8.73 o
   9   4   6        6.20        9.17     10.03 o
 -12   5   6       24.98       19.53      6.67 o
 -11   5   6       31.94       31.92      6.82 o
 -10   5   6        9.94       23.68      5.91 o
  -9   5   6       25.20       28.67      5.79 o
  -8   5   6       13.29       20.84     16.06 o
  -7   5   6        5.06        9.48     31.54 o
  -6   5   6       62.43       72.89     11.01 o
  -5   5   6      139.73      137.33     35.30 o
  -4   5   6       79.76       82.06     14.51 o
  -3   5   6       78.05       72.39     61.38 o
  -2   5   6       60.23       58.27     10.12 o
  -1   5   6      111.60      115.75     60.14 o
   0   5   6      286.32      259.67     81.89 o
   1   5   6       66.10       54.37     50.21 o
   2   5   6      161.10      172.78     58.28 o
   3   5   6       35.69       56.16     10.82 o
   4   5   6      143.10      146.31     12.21 o
   5   5   6       18.68       18.16      5.20 o
   6   5   6       43.65       30.97      6.49 o
   7   5   6       18.55       11.31      7.77 o
   8   5   6       12.40       22.84      8.31 o
  -9   6   6       32.83       45.31     14.02 o
  -8   6   6        6.95        5.32      4.69 o
  -7   6   6        2.24       -0.72      4.13 o
  -6   6   6       35.60       43.32      6.15 o
  -5   6   6      144.81      149.87     67.36 o
  -4   6   6        6.05        5.69     50.21 o
  -3   6   6       22.93       27.04      4.49 o
  -2   6   6       18.35       21.43     15.21 o
  -1   6   6       53.67       53.61     10.12 o
   0   6   6       11.45        0.64     59.80 o
   1   6   6        5.37        2.85      6.69 o
   2   6   6       32.48       37.18      9.64 o
   3   6   6        6.82        8.75      7.67 o
   4   6   6        7.07       10.92      8.07 o
   5   6   6        1.07        8.56      8.46 o
   6   6   6       22.18       35.61     11.21 o
  -6   7   6       43.10       42.99      6.89 o
  -5   7   6        1.29       -2.75      6.89 o
  -4   7   6        0.31       -1.38      3.95 o
  -3   7   6       42.07       43.56      6.20 o
  -2   7   6       28.08       31.87      9.05 o
  -1   7   6        3.89       16.23      8.07 o
   0   7   6       10.15        0.98      6.98 o
   1   7   6       29.85       27.93      9.15 o
   2   7   6       45.77       51.44     11.51 o
  -5  -7   7       16.22       67.97     55.08 o
  -9  -6   7       26.39       16.23     43.87 o
  -8  -6   7        5.34      -20.85     40.72 o
  -7  -6   7        1.08      -11.90     38.85 o
  -6  -6   7       21.26       28.13     44.95 o
  -5  -6   7       13.60       -0.10     43.57 o
  -4  -6   7        3.94       37.18     47.70 o
  -3  -6   7       26.40      -60.39     36.59 o
 -11  -5   7       11.60       -1.08     39.74 o
 -10  -5   7       16.26       61.87     42.00 o
  -9  -5   7       23.02       13.77     37.67 o
  -8  -5   7        5.26       -3.74     37.38 o
  -7  -5   7       15.53       -0.39     34.82 o
  -6  -5   7       48.63        5.90     36.98 o
  -5  -5   7       34.14       13.08     38.07 o
  -4  -5   7       92.16       60.98     46.52 o
  -3  -5   7       65.22       93.34     47.80 o
  -2  -5   7       49.76      132.29     49.67 o
 -12  -4   7       32.11      -18.59     33.84 o
 -11  -4   7       85.95      110.95     45.05 o
 -10  -4   7       47.77       33.34     39.34 o
  -9  -4   7        7.39       18.10     32.85 o
  -8  -4   7       70.72       56.26     36.98 o
  -7  -4   7      156.08      114.89     42.69 o
  -6  -4   7       53.75       67.28     38.36 o
  -5  -4   7       54.01       40.38     16.34 o
  -4  -4   7      320.59      356.48     33.37 o
  -3  -4   7      150.71      143.87     19.72 o
  -2  -4   7       69.52       56.53     12.47 o
  -1  -4   7       55.60       39.99     23.61 o
   0  -4   7      214.90      233.51     25.57 o
   1  -4   7      107.89      106.23     16.23 o
   2  -4   7       36.63       49.97     11.02 o
   3  -4   7       91.16       77.31     13.77 o
   4  -4   7      192.76      198.79     24.59 o
   5  -4   7       42.85       49.57     12.10 o
   6  -4   7        4.37       25.28     10.82 o
 -13  -3   7       43.22       -2.46     30.98 o
 -12  -3   7       31.39       12.39     30.89 o
 -11  -3   7        3.40       16.33     28.72 o
 -10  -3   7       28.73       40.23     31.87 o
  -9  -3   7       91.60       90.54     12.79 o
  -8  -3   7      105.02       99.63     11.83 o
  -7  -3   7        1.72       -4.13      6.39 o
  -6  -3   7       38.46       41.08     16.64 o
  -5  -3   7       23.31       12.47      5.02 o
  -4  -3   7      214.93      196.76     18.50 o
  -3  -3   7       20.39       17.45     11.12 o
  -2  -3   7      433.70      470.77     27.38 o
  -1  -3   7      226.74      249.84     16.94 o
   0  -3   7      246.99      224.25     26.62 o
   1  -3   7       29.49       38.71     11.37 o
   2  -3   7       14.71       19.13      7.75 o
   3  -3   7       15.88        2.13     77.70 o
   4  -3   7       65.17       61.68     66.79 o
   5  -3   7        4.40       -2.43     33.54 o
   6  -3   7        2.61       -5.31      7.18 o
   7  -3   7       59.96       31.57     12.10 o
   8  -3   7       20.56       22.72     11.41 o
   9  -3   7       19.08       18.69     12.10 o
  10  -3   7       12.95        0.98     12.30 o
 -14  -2   7       23.92       19.08     32.56 o
 -13  -2   7       40.04       56.55     12.59 o
 -12  -2   7        2.97        5.78      7.40 o
 -11  -2   7        0.30      -10.87     14.92 o
 -10  -2   7       31.81       42.59     22.62 o
  -9  -2   7       84.91       77.39     27.98 o
  -8  -2   7       29.15       40.57     17.01 o
  -7  -2   7       83.57       84.21     20.69 o
  -6  -2   7      300.55      288.15     27.64 o
  -5  -2   7      494.14      502.68     48.13 o
  -4  -2   7       82.58       78.15      7.69 o
  -3  -2   7       68.05       68.22     21.75 o
  -2  -2   7      498.26      484.61     32.60 o
  -1  -2   7      362.22      351.93     31.55 o
   0  -2   7       56.53       48.22     10.85 o
   1  -2   7       27.00       44.13     22.18 o
   2  -2   7      591.72      591.42     51.16 o
   3  -2   7      143.69      152.90     18.86 o
   4  -2   7        9.35       -0.14     18.70 o
   5  -2   7        1.95       -0.68     66.74 o
   6  -2   7      119.11      143.41     18.30 o
   7  -2   7       25.99       26.56     10.23 o
   8  -2   7       12.61       27.54     11.02 o
   9  -2   7       37.10       29.80     11.80 o
  10  -2   7       26.09       16.33     12.00 o
 -15  -1   7        4.89        1.08     10.33 o
 -14  -1   7        8.85       25.97     10.92 o
 -13  -1   7        3.68       -0.96     10.82 o
 -12  -1   7      159.48      130.88     13.05 o
 -11  -1   7       11.99        0.28     20.29 o
 -10  -1   7      240.14      247.48     19.73 o
  -9  -1   7       62.52       45.45      8.26 o
  -8  -1   7      110.31      109.49     28.44 o
  -7  -1   7        5.83       -0.85     11.59 o
  -6  -1   7      163.32      150.60     18.79 o
  -5  -1   7       95.52       86.83     16.23 o
  -4  -1   7      534.86      497.00     30.32 o
  -3  -1   7      660.79      668.78     34.82 o
  -2  -1   7      508.02      563.85     30.40 o
  -1  -1   7      458.51      500.69     26.50 o
   0  -1   7      522.17      528.14     30.77 o
   1  -1   7     1095.67     1173.43     65.16 o
   2  -1   7      104.46      100.57     23.38 o
   3  -1   7      278.57      260.85     32.88 o
   4  -1   7       45.20       52.15      6.14 o
   5  -1   7       58.43       67.97      7.78 o
   6  -1   7       12.76       13.36     33.10 o
   7  -1   7      203.49      238.52     26.56 o
   9  -1   7      121.25      120.79     19.38 o
  10  -1   7        1.72        0.59      9.74 o
  11  -1   7       25.52       36.89     14.26 o
 -15   0   7       28.37       57.34     15.15 o
 -14   0   7        0.59        2.04      5.29 o
 -13   0   7        2.41       -8.01      4.01 o
 -12   0   7       33.46       32.22     18.10 o
 -11   0   7       55.12       51.80      6.92 o
 -10   0   7       11.78       72.61     56.86 o
  -9   0   7       28.65       25.56      9.14 o
  -8   0   7      367.12      498.95     85.40 o
  -7   0   7     1118.74     1584.70    125.27 o
  -6   0   7        1.60        8.45      7.24 o
  -5   0   7      290.60      312.93     19.90 o
  -4   0   7      759.44      687.13     36.78 o
  -3   0   7      233.74      232.01     14.44 o
  -2   0   7      470.30      504.20     28.79 o
  -1   0   7       14.41       16.28     20.19 o
   0   0   7      502.23      514.80     48.06 o
   1   0   7       81.06       74.64     13.64 o
   2   0   7      272.28       61.34     85.58 o
   3   0   7      230.66      190.91     78.34 o
   4   0   7     2231.92     2195.91    134.62 o
   5   0   7      130.50      130.73     32.61 o
   6   0   7      159.25      139.02     28.12 o
   7   0   7       64.28      -97.38    168.49 o
   8   0   7      426.86      450.69     47.11 o
   9   0   7       63.41      103.08     17.41 o
  10   0   7       15.77        4.23      9.93 o
  11   0   7       10.63       22.92     11.90 o
 -15   1   7        4.96       17.00     20.07 o
 -14   1   7        8.60       12.48      5.90 o
 -13   1   7        3.52        5.06      4.95 o
 -12   1   7      159.81      172.78     13.72 o
 -11   1   7       12.41       11.13      6.84 o
 -10   1   7      238.66      253.05     18.51 o
  -9   1   7       60.72       73.90     22.22 o
  -8   1   7      109.63      124.65     26.34 o
  -7   1   7        6.26        4.26      9.29 o
  -6   1   7      161.28      145.75     24.29 o
  -5   1   7       91.40       85.36     13.20 o
  -4   1   7      531.82      540.21     29.06 o
  -3   1   7      648.31      657.90     30.82 o
  -2   1   7      510.50      572.68     30.61 o
  -1   1   7      449.44      466.01     24.53 o
   0   1   7      517.74      512.45     46.91 o
   1   1   7     1077.64     1096.79    110.41 o
   2   1   7      100.36       99.51     14.36 o
   3   1   7      279.55      274.13     15.93 o
   4   1   7       43.84       38.57     19.52 o
   5   1   7       57.97       71.47     24.57 o
   6   1   7       11.92       13.57     19.02 o
   7   1   7      201.78      205.07     17.04 o
   8   1   7       42.81       47.51     11.61 o
   9   1   7      120.06      125.05     12.48 o
  10   1   7        1.59       -6.49      7.97 o
  11   1   7       26.00       38.75     13.08 o
 -15   2   7        1.71       -7.37      5.69 o
 -14   2   7       23.87       23.49      6.90 o
 -13   2   7       40.25       57.77      8.41 o
 -12   2   7        2.89        2.44      4.54 o
 -11   2   7        0.31       -7.37      3.69 o
 -10   2   7       34.29       26.41      5.54 o
  -9   2   7       86.71       68.03      8.39 o
  -8   2   7       29.92       28.02      8.02 o
  -7   2   7       83.19       71.73     20.35 o
  -6   2   7      291.54      264.76     35.62 o
  -5   2   7      493.95      511.25     38.60 o
  -4   2   7       83.60       79.45      6.22 o
  -3   2   7       68.49       72.40      5.58 o
  -2   2   7      481.00      492.06     26.94 o
  -1   2   7      347.55      360.09     61.22 o
   0   2   7       56.65       47.65     32.77 o
   1   2   7       27.14       32.04     19.78 o
   2   2   7      580.73      579.19     80.18 o
   3   2   7      141.65      152.11     29.51 o
   4   2   7        9.14        6.27     26.75 o
   5   2   7        2.13       -1.15     25.19 o
   6   2   7      115.62      114.11     27.96 o
   7   2   7       28.40       26.38      5.98 o
   8   2   7       12.83       10.82      8.61 o
   9   2   7       37.01       18.38      6.72 o
  10   2   7       25.00       17.67      9.49 o
 -14   3   7       13.85       11.03      6.58 o
 -13   3   7       43.49       47.56      7.91 o
 -12   3   7       31.57       36.88      7.57 o
 -11   3   7        3.45       -1.26      4.18 o
 -10   3   7       29.71       41.50      6.24 o
  -9   3   7       91.48       89.67     32.14 o
  -8   3   7      102.65      114.67     15.85 o
  -7   3   7        2.09        0.73     21.89 o
  -6   3   7       39.56       30.32     12.13 o
  -5   3   7       24.43       17.95      8.91 o
  -4   3   7      210.88      195.32     11.75 o
  -3   3   7       21.67       18.02      3.49 o
  -2   3   7      432.69      449.28     25.76 o
  -1   3   7      223.66      244.61     26.54 o
   0   3   7      244.84      253.12     38.53 o
   1   3   7       27.69       28.56      4.48 o
   2   3   7       14.92       16.70     13.12 o
   3   3   7       17.95       19.70     20.65 o
   4   3   7       62.53       50.86     22.18 o
   5   3   7        5.16       -7.87     12.24 o
   6   3   7        2.57        5.53      4.86 o
   7   3   7       61.56       51.30     13.18 o
   8   3   7       19.96       26.75     11.11 o
   9   3   7       19.81       23.76      7.06 o
  10   3   7       12.84       11.55      7.03 o
 -13   4   7        0.08       -6.30      5.36 o
 -12   4   7       31.52       22.31      6.34 o
 -11   4   7       85.07      101.09     10.62 o
 -10   4   7       47.17       52.04      9.89 o
  -9   4   7        7.45        5.72      5.95 o
  -8   4   7       71.40       78.05     19.93 o
  -7   4   7      153.34      155.33     19.62 o
  -6   4   7       52.72       60.67      6.10 o
  -5   4   7       54.58       62.79     56.95 o
  -4   4   7      319.39      309.93     27.22 o
  -3   4   7      155.21      154.75     20.94 o
  -2   4   7       68.80       78.38     10.32 o
  -1   4   7       54.94       57.86     64.03 o
   0   4   7      212.61      211.46     13.01 o
   1   4   7      105.12      116.72     14.30 o
   2   4   7       36.59       40.71     53.49 o
   3   4   7       89.98      -74.07    115.67 o
   4   4   7      194.37      196.29     25.84 o
   5   4   7       42.74       42.70     15.75 o
   6   4   7        4.55      -11.71     55.20 o
   7   4   7       61.46       75.83      9.53 o
   8   4   7       17.16       13.92      6.64 o
   9   4   7        4.91        0.32     11.02 o
 -11   5   7       12.07       18.55      6.10 o
 -10   5   7       16.16       20.26      6.00 o
  -9   5   7       23.09       29.36      5.94 o
  -8   5   7        4.90      278.56    122.07 o
  -7   5   7       14.64       23.70      4.91 o
  -6   5   7       46.26       38.44     42.30 o
  -5   5   7       34.59       29.77     11.74 o
  -4   5   7       89.63       91.03     24.22 o
  -3   5   7       65.04       78.92     21.89 o
  -2   5   7       48.09      -94.43    176.95 o
  -1   5   7      128.82      130.51     35.47 o
   0   5   7       23.20       24.77      6.13 o
   1   5   7      121.03     -144.69    175.97 o
   2   5   7       58.93       52.48      9.69 o
   3   5   7       55.06       51.53     14.07 o
   4   5   7       30.17       33.24      7.72 o
   5   5   7       21.81       27.55     11.46 o
   6   5   7       57.14       67.52      8.74 o
   7   5   7        8.04       10.64     10.28 o
  -9   6   7       25.92       32.60      6.55 o
  -8   6   7        5.34       12.17      5.06 o
  -7   6   7        1.19       -7.20      3.84 o
  -6   6   7       20.80       18.78      5.02 o
  -5   6   7       13.28        7.77     71.52 o
  -4   6   7        3.78        0.47     45.30 o
  -3   6   7       26.69       21.16     10.11 o
  -2   6   7       56.02       60.28     18.43 o
  -1   6   7       27.74       22.62      8.07 o
   0   6   7        0.20        8.75      6.98 o
   1   6   7        5.91       -5.61      6.59 o
   2   6   7       23.94       36.89     10.13 o
   3   6   7       19.23       38.16     10.62 o
   4   6   7       10.40        4.62      8.26 o
   5   6   7       13.68       11.90      9.34 o
  -5   7   7       16.74       12.26      6.10 o
  -4   7   7       13.76        8.60      4.31 o
  -3   7   7        0.95       -2.25      3.47 o
  -2   7   7        2.88       -5.61      6.79 o
  -1   7   7       11.97       15.34      8.36 o
   0   7   7        5.71        2.26      7.77 o
   1   7   7        3.22       -2.46      7.67 o
  -9  -6   8        3.88       50.07     48.00 o
  -8  -6   8        4.28       12.20     41.61 o
  -7  -6   8       24.12      -10.92     44.85 o
  -6  -6   8        0.80        1.67     45.15 o
  -5  -6   8       14.07       21.84     46.52 o
  -4  -6   8       10.49      -20.07     43.18 o
 -11  -5   8       17.33       21.93     41.02 o
 -10  -5   8       42.12       35.02     42.49 o
  -9  -5   8       34.90       33.25     43.48 o
  -8  -5   8       14.53       40.13     40.43 o
  -7  -5   8       25.46      105.05     43.67 o
  -6  -5   8       80.86       57.25     42.00 o
  -5  -5   8      192.54      220.72     61.38 o
  -4  -5   8       29.09       58.92     45.54 o
  -3  -5   8       58.60       46.72     46.62 o
 -12  -4   8        1.54       30.39     38.46 o
 -11  -4   8        3.93       26.46     36.49 o
 -10  -4   8       55.94       57.54     40.33 o
  -9  -4   8       25.02       77.02     37.28 o
  -8  -4   8        0.32       -7.08     30.79 o
  -7  -4   8       10.45      -24.20     32.36 o
  -6  -4   8      111.94       94.92     43.08 o
  -5  -4   8       29.65        8.14     22.43 o
  -4  -4   8       48.55       63.93     16.92 o
  -3  -4   8      182.20      221.63     34.18 o
  -2  -4   8       92.98      111.98     15.66 o
  -1  -4   8       51.35       52.81     12.21 o
   0  -4   8      161.56      186.59     22.23 o
   1  -4   8       22.90       20.16      9.84 o
   2  -4   8      173.72      193.87     23.80 o
   3  -4   8       16.36       14.66      9.54 o
   4  -4   8       58.12       40.62     13.28 o
   5  -4   8        0.74       -6.98      9.54 o
 -13  -3   8       22.05       12.79     32.56 o
 -12  -3   8       37.72       26.26     32.66 o
 -11  -3   8       33.96       20.16     32.07 o
 -10  -3   8        0.26        4.13     28.43 o
  -9  -3   8      147.22      126.60     23.01 o
  -8  -3   8       41.73       42.26     15.84 o
  -7  -3   8       86.84       80.26     15.13 o
  -6  -3   8      182.48      191.96     19.57 o
  -5  -3   8      158.17      153.81     12.95 o
  -4  -3   8      211.80      198.24     28.04 o
  -3  -3   8      312.55      349.36     21.76 o
  -2  -3   8      206.15      220.08     36.86 o
  -1  -3   8      499.04      519.17     51.08 o
   0  -3   8      232.16      209.19     21.93 o
   1  -3   8      498.60      525.07     40.67 o
   2  -3   8      103.86      100.54     12.99 o
   3  -3   8      172.47      139.97    108.29 o
   4  -3   8       64.87       58.64     12.14 o
   5  -3   8       59.87       46.13     12.69 o
   6  -3   8       25.40        4.23      9.25 o
   7  -3   8       70.43       84.59     16.52 o
   8  -3   8       11.80       15.34     11.61 o
   9  -3   8       44.36       54.59     16.03 o
 -13  -2   8        2.60       13.45      9.43 o
 -12  -2   8        8.08        2.40     18.39 o
 -11  -2   8       16.59       15.22     10.88 o
 -10  -2   8        2.46        8.48     19.41 o
  -9  -2   8       96.40       73.52     27.61 o
  -8  -2   8      119.63      129.53     27.83 o
  -7  -2   8        0.15       -8.93     16.77 o
  -6  -2   8       31.58       28.56     10.35 o
  -5  -2   8       28.74       36.23     10.47 o
  -4  -2   8      125.68      123.05     17.80 o
  -3  -2   8      173.79      179.13     13.38 o
  -2  -2   8      110.97      122.00     26.05 o
  -1  -2   8       56.19       45.77     21.64 o
   0  -2   8       47.01       14.58     23.37 o
   1  -2   8       36.73       36.58     29.44 o
   2  -2   8       84.67       18.77     27.22 o
   3  -2   8      143.35      133.15    102.93 o
   4  -2   8      239.27      190.86     72.44 o
   5  -2   8        7.46       15.44      8.36 o
   6  -2   8       84.06       76.23     15.05 o
   7  -2   8        5.29       -2.16      8.56 o
   8  -2   8        2.14       14.07      9.74 o
   9  -2   8       21.75        3.25     10.62 o
  10  -2   8       23.57       16.82     12.49 o
 -15  -1   8       15.78        9.25     11.41 o
 -14  -1   8       23.21       32.49     11.15 o
 -13  -1   8       53.41       48.74      7.75 o
 -12  -1   8       37.41       39.77     12.71 o
 -11  -1   8       70.82       52.05      7.21 o
 -10  -1   8      125.19      102.38     13.80 o
  -9  -1   8      394.71      366.20     41.98 o
  -8  -1   8      292.22      241.00     19.16 o
  -7  -1   8      120.64      109.13     28.49 o
  -6  -1   8      112.60      115.19     18.48 o
  -5  -1   8       76.32       69.97     10.72 o
  -4  -1   8      441.05      413.43     27.77 o
  -3  -1   8      740.64      655.77     36.12 o
  -2  -1   8      339.66      364.17     21.18 o
  -1  -1   8      221.06      216.10     28.99 o
   0  -1   8      277.68      275.43     21.20 o
   1  -1   8       48.03       45.10     15.47 o
   2  -1   8      153.21      127.66     31.99 o
   3  -1   8      120.33      125.75     17.35 o
   4  -1   8      155.55      158.53     23.50 o
   5  -1   8      305.13      334.80     24.24 o
   6  -1   8      108.95       89.21     16.13 o
   7  -1   8       35.56       39.25     12.20 o
   8  -1   8       24.08       21.64     10.72 o
   9  -1   8       43.92       63.05     15.25 o
  10  -1   8       40.44       43.57     14.07 o
 -15   0   8        3.24        5.51     10.23 o
 -14   0   8       15.26       21.24      6.71 o
 -13   0   8       17.51       16.96     10.87 o
 -12   0   8        7.08        0.96      4.01 o
 -11   0   8       22.79       27.04      5.59 o
 -10   0   8        0.09       -4.27      4.95 o
  -9   0   8        2.02        7.90     16.81 o
  -8   0   8      512.22      746.94     58.26 o
  -7   0   8       25.81       38.48      9.26 o
  -6   0   8      282.42      292.46     20.10 o
  -5   0   8       11.80       17.08      5.57 o
  -4   0   8       10.98       11.78      3.78 o
  -3   0   8      147.88      150.61     12.86 o
  -2   0   8        0.47       -2.02      6.36 o
  -1   0   8       11.73       18.26     16.98 o
   0   0   8       39.48       33.92      5.94 o
   1   0   8       89.49       83.35     83.26 o
   2   0   8       15.26       10.00      4.16 o
   3   0   8        4.29        4.44     12.21 o
   4   0   8        0.84       -4.41     22.51 o
   5   0   8      233.42      262.76     35.14 o
   6   0   8       18.99       27.75     61.84 o
   7   0   8        3.18       10.42      5.38 o
   8   0   8        0.86      -12.10      7.57 o
   9   0   8        0.07      -16.52      8.26 o
  10   0   8       60.06       54.10     15.44 o
 -15   1   8       15.25       11.67     16.13 o
 -14   1   8       22.46       26.32      9.74 o
 -13   1   8       53.47       71.32      8.74 o
 -12   1   8       36.77       33.01      9.20 o
 -11   1   8       69.93       70.06      7.79 o
 -10   1   8      123.72      111.86     10.20 o
  -9   1   8      396.24      375.64     25.55 o
  -8   1   8      294.56      256.95     18.88 o
  -7   1   8      125.43      103.29     16.45 o
  -6   1   8      116.65       99.48     18.77 o
  -5   1   8       74.46       71.80      8.46 o
  -4   1   8      442.66      466.96     23.63 o
  -3   1   8      727.85      707.17     34.57 o
  -2   1   8      347.98      369.07     19.47 o
  -1   1   8      227.23      238.67     26.66 o
   0   1   8      269.77      272.50     28.17 o
   1   1   8       50.28       44.54      7.99 o
   2   1   8      151.59      135.99     23.31 o
   3   1   8      120.55      145.48     20.90 o
   4   1   8      158.45      138.41     62.07 o
   5   1   8      307.66      320.90     56.32 o
   6   1   8      112.55      110.18     10.53 o
   7   1   8       36.72       43.29      7.28 o
   8   1   8       24.59       36.83     10.72 o
   9   1   8       45.38       65.31     14.85 o
  10   1   8       40.45       27.54     12.30 o
 -14   2   8        1.48        4.42      8.51 o
 -13   2   8        2.48       -1.92     13.82 o
 -12   2   8        7.33        1.90     10.97 o
 -11   2   8       17.35       20.22     12.44 o
 -10   2   8        2.42        5.52      4.16 o
  -9   2   8       95.89       89.11     48.00 o
  -8   2   8      120.64      126.26     21.05 o
  -7   2   8        0.34       -0.45     10.56 o
  -6   2   8       30.07       18.85      5.37 o
  -5   2   8       29.38       37.00      7.17 o
  -4   2   8      124.25      117.81     11.80 o
  -3   2   8      179.09      183.33     12.75 o
  -2   2   8      113.89      117.28     22.08 o
  -1   2   8       55.20       58.31     10.56 o
   0   2   8       48.12       36.46     47.51 o
   1   2   8       35.18       37.26     25.68 o
   2   2   8       87.97      -28.13     90.91 o
   3   2   8      144.10      125.68     37.11 o
   4   2   8      244.74      248.98     38.32 o
   5   2   8        7.47        4.63     35.65 o
   6   2   8       86.05       93.95      9.88 o
   7   2   8        5.10        4.62      5.18 o
   8   2   8        2.66       -4.11      5.34 o
   9   2   8       21.75       16.12      6.72 o
  10   2   8       24.48       16.13     12.20 o
 -14   3   8       60.62       76.67     10.41 o
 -13   3   8       22.16       23.37      6.53 o
 -12   3   8       35.74       36.37      6.99 o
 -11   3   8       33.83       53.12      7.44 o
 -10   3   8        0.10        3.45      7.33 o
  -9   3   8      147.03      123.23     10.98 o
  -8   3   8       42.16       34.20      7.62 o
  -7   3   8       88.05       87.59     19.45 o
  -6   3   8      182.67      170.50     27.03 o
  -5   3   8      153.06      148.92     19.52 o
  -4   3   8      213.37      211.57     12.52 o
  -3   3   8      314.40      329.56     44.21 o
  -2   3   8      207.29      203.03     20.75 o
  -1   3   8      503.48      509.80     72.26 o
   0   3   8      237.53      219.11     50.37 o
   1   3   8      497.38      533.50     64.85 o
   2   3   8      106.50       97.29     24.46 o
   3   3   8      176.19      193.87     26.54 o
   4   3   8       63.74       55.32      7.32 o
   5   3   8       60.50       71.43     31.34 o
   6   3   8       25.18       31.75     15.20 o
   7   3   8       69.27       80.78      9.94 o
   8   3   8       12.34       17.78      6.95 o
   9   3   8       45.02       46.77      9.10 o
 -13   4   8        5.00        7.37      6.19 o
 -12   4   8        1.49        3.07      5.20 o
 -11   4   8        4.01        3.44      4.70 o
 -10   4   8       55.52       55.53      7.53 o
  -9   4   8       25.14       26.78      5.55 o
  -8   4   8        0.41       -0.27     20.02 o
  -7   4   8       10.29        8.88     14.77 o
  -6   4   8      111.82      115.34     14.85 o
  -5   4   8       31.52       20.94     30.56 o
  -4   4   8       49.30       46.54      8.10 o
  -3   4   8      184.09      158.41     32.26 o
  -2   4   8       95.07       90.66     10.17 o
  -1   4   8       52.35       52.13     19.82 o
   0   4   8      157.43      164.90     42.67 o
   1   4   8       22.86       15.20     63.74 o
   2   4   8      171.12      193.79     24.69 o
   3   4   8       16.58        7.60     35.29 o
   4   4   8       59.17       71.43     39.89 o
   5   4   8        0.82      -12.83     64.74 o
   6   4   8        9.53        9.24     19.13 o
   7   4   8        6.96        6.74      6.16 o
   8   4   8       17.29       21.97      7.53 o
 -11   5   8       17.13       24.79      6.46 o
 -10   5   8       42.55       53.86      7.87 o
  -9   5   8       34.63       38.14      6.50 o
  -8   5   8       14.64       16.50     11.79 o
  -7   5   8       26.58       28.62     24.53 o
  -6   5   8       81.62       80.05     26.47 o
  -5   5   8      190.38      190.01     22.00 o
  -4   5   8       29.10       21.30     37.87 o
  -3   5   8       55.41       47.37     30.25 o
  -2   5   8       28.16       29.56     45.80 o
  -1   5   8       52.87       52.05     47.71 o
   0   5   8       41.07       17.05     15.00 o
   1   5   8       61.34       59.25      7.82 o
   2   5   8       99.96       92.25      9.33 o
   3   5   8       60.94       69.32     10.18 o
   4   5   8        4.80        1.32     15.20 o
   5   5   8       18.79       22.28      7.43 o
   6   5   8       38.12       37.48      7.70 o
  -9   6   8        4.06       12.38      5.65 o
  -8   6   8        4.01       -1.80      4.73 o
  -7   6   8       23.81       26.67      5.69 o
  -6   6   8        0.92       -4.43      3.84 o
  -5   6   8       14.41       13.85      5.66 o
  -4   6   8       10.68        8.62      4.05 o
  -3   6   8       17.55       27.15      4.68 o
  -2   6   8       12.46       11.74      4.52 o
  -1   6   8       11.05       25.28      8.85 o
   0   6   8       10.34       13.08      8.07 o
   1   6   8       13.58       17.41      8.26 o
   2   6   8       30.69       47.21     11.31 o
   3   6   8        3.12       -2.36      7.97 o
   4   6   8        8.12       25.38     10.52 o
  -4   7   8        3.54        6.90      4.67 o
  -3   7   8        0.37       -1.08      3.53 o
  -2   7   8        7.74       21.44      8.95 o
  -1   7   8       25.99       22.82      9.34 o
  -8  -6   9       30.80       14.36     50.46 o
  -7  -6   9        7.85      -30.49     48.00 o
  -6  -6   9        3.64      -43.28     46.62 o
  -5  -6   9        2.10      -23.11     46.23 o
  -4  -6   9       70.48      119.61     58.03 o
 -10  -5   9       20.96        2.07     40.92 o
  -9  -5   9       10.20      -25.97     36.89 o
  -8  -5   9        7.71       15.44     39.93 o
  -7  -5   9       73.71       60.10     44.75 o
  -6  -5   9       12.24       32.07     44.26 o
  -5  -5   9       39.40      140.46     55.67 o
  -4  -5   9       28.52       -5.61     41.90 o
  -3  -5   9       57.85       30.10     48.10 o
 -11  -4   9        0.67       -0.49     34.23 o
 -10  -4   9      114.77      130.43     48.10 o
  -9  -4   9       80.28       82.52     41.41 o
  -8  -4   9       74.79       63.34     40.92 o
  -7  -4   9        4.87       23.70     31.57 o
  -6  -4   9       70.75       69.05     38.85 o
  -5  -4   9       90.85       67.08     40.23 o
  -4  -4   9      143.99      117.36     20.27 o
  -3  -4   9        1.59       -6.71     10.02 o
  -2  -4   9      411.45      442.82     35.52 o
  -1  -4   9        1.09       -0.59      8.26 o
   0  -4   9       36.95       13.77     10.03 o
   1  -4   9       45.60       44.26     12.20 o
   2  -4   9       80.84       83.70     14.95 o
   3  -4   9        5.01       -0.10      8.75 o
   4  -4   9       19.56        7.87     10.62 o
 -12  -3   9        4.11       22.03     31.08 o
 -11  -3   9        5.23      -21.05     27.05 o
 -10  -3   9       17.71       20.75     30.30 o
  -9  -3   9        9.62       -1.18     28.52 o
  -8  -3   9       40.74       25.63     16.24 o
  -7  -3   9       55.24       69.59     37.99 o
  -6  -3   9       14.66      -20.13     39.74 o
  -5  -3   9      115.22      121.27     24.61 o
  -4  -3   9       18.13        7.74      5.95 o
  -3  -3   9       54.43       56.65     16.09 o
  -2  -3   9        7.12        4.85     33.51 o
  -1  -3   9        3.60        3.43      9.76 o
   0  -3   9       13.63        5.41     15.21 o
   1  -3   9      178.56      143.91     66.34 o
   2  -3   9       12.54       10.32     50.51 o
   3  -3   9       39.09       39.99     55.08 o
   4  -3   9       20.42       19.87     10.52 o
   5  -3   9       15.31        9.84      9.34 o
   6  -3   9       37.14       24.98     12.00 o
   7  -3   9        3.02       -4.62      9.93 o
   8  -3   9       15.93       -2.07     11.21 o
 -13  -2   9        3.14       -2.66     32.26 o
 -12  -2   9       45.55       74.08     12.71 o
 -11  -2   9      136.12      128.47     19.82 o
 -10  -2   9        2.69       17.37      6.58 o
  -9  -2   9       15.02        7.89      6.17 o
  -8  -2   9       41.38       34.58     11.43 o
  -7  -2   9       34.27       32.61     18.44 o
  -6  -2   9       70.96       57.45     10.65 o
  -5  -2   9       29.41       19.54     18.44 o
  -4  -2   9       95.51       91.87      8.80 o
  -3  -2   9      143.99      143.16     11.58 o
  -2  -2   9      171.15      168.51     11.75 o
  -1  -2   9       42.78       43.19      8.04 o
   0  -2   9      326.52      295.55     36.23 o
   1  -2   9      201.70      155.85     17.63 o
   2  -2   9       95.62       34.57     36.15 o
   3  -2   9       94.59       87.39     54.69 o
   4  -2   9        6.13        4.23      7.67 o
   5  -2   9       18.39        9.54      8.75 o
   6  -2   9        0.71       -7.28      8.07 o
   7  -2   9       14.27       22.62     10.62 o
   8  -2   9       39.04       39.15     13.87 o
   9  -2   9        0.14       -5.90     10.52 o
 -15  -1   9       19.08       24.00     13.08 o
 -14  -1   9        1.39       12.18     14.51 o
 -13  -1   9       16.06       11.11      5.59 o
 -12  -1   9       26.12       30.02     19.57 o
 -11  -1   9       43.43       41.47     27.64 o
 -10  -1   9       52.54       57.35      9.19 o
  -9  -1   9      114.29       82.29     16.11 o
  -8  -1   9       46.18       53.46      8.63 o
  -7  -1   9      209.37      194.03     38.15 o
  -6  -1   9       25.41       24.40     11.11 o
  -5  -1   9      228.25      210.98     20.49 o
  -4  -1   9        9.68       14.69      8.22 o
  -3  -1   9      191.68      215.33     13.81 o
  -2  -1   9       86.34       83.56     18.66 o
  -1  -1   9       86.74       98.76     14.51 o
   0  -1   9        2.74        7.86     19.85 o
   1  -1   9      349.61      334.70     49.70 o
   2  -1   9       18.27       14.41      9.42 o
   3  -1   9      319.72      304.37     22.28 o
   4  -1   9       30.90       36.63      8.02 o
   5  -1   9      190.41      191.61     25.08 o
   6  -1   9        4.93       34.62     10.23 o
   8  -1   9       14.29       26.75     11.41 o
   9  -1   9       26.82       10.62     10.92 o
 -15   0   9        0.60       11.61     10.72 o
 -14   0   9        6.87        9.37      6.01 o
 -13   0   9       34.55       46.85      8.31 o
 -12   0   9        0.72       -4.95      8.10 o
 -11   0   9        8.95        0.76      6.35 o
 -10   0   9      146.61      169.92     15.73 o
  -9   0   9       86.99      133.50     17.78 o
  -8   0   9       60.82       98.74     13.15 o
  -7   0   9      621.39      747.98     55.27 o
  -6   0   9      548.55      555.13     33.89 o
  -5   0   9       54.17       46.02     14.93 o
  -4   0   9       94.88       87.79     16.71 o
  -3   0   9        9.40       16.65     29.65 o
  -2   0   9     1498.47     1504.78     85.87 o
  -1   0   9      489.92      497.31     85.92 o
   0   0   9      148.90      102.01    117.00 o
   1   0   9       16.89       19.05     33.44 o
   2   0   9      275.50      250.02     51.09 o
   3   0   9       73.17       50.63     52.23 o
   4   0   9       60.10       56.44      8.62 o
   5   0   9       31.79     -109.48    173.02 o
   6   0   9      153.66      167.56     14.84 o
   7   0   9      214.57      216.79     27.05 o
   8   0   9       41.34       78.98     15.74 o
   9   0   9       11.61       20.46     11.70 o
  10   0   9       67.31      117.54     20.85 o
 -15   1   9       18.72       26.73     15.49 o
 -14   1   9        1.51       -4.14      7.92 o
 -13   1   9       15.29       23.06      6.09 o
 -12   1   9       26.89       21.08      5.56 o
 -11   1   9       42.09       39.28     12.62 o
 -10   1   9       51.05       43.08      9.74 o
  -9   1   9      113.41      118.44     22.87 o
  -8   1   9       47.18       63.19      9.24 o
  -7   1   9      204.89      167.99     26.05 o
  -6   1   9       25.25       13.05      5.14 o
  -5   1   9      225.74      204.04     29.90 o
  -4   1   9        9.77        1.43      7.22 o
  -3   1   9      186.66      190.77     14.67 o
  -2   1   9       85.72       89.11      6.56 o
  -1   1   9       87.13       80.98     24.90 o
   0   1   9        2.79        7.01     14.91 o
   1   1   9      344.62      329.03     78.02 o
   2   1   9       18.31       21.10     33.15 o
   3   1   9      315.25      298.33     60.21 o
   4   1   9       31.26       34.87     29.48 o
   5   1   9      187.72      221.57     36.84 o
   6   1   9        5.05        7.09      6.74 o
   7   1   9       23.04       36.58      7.08 o
   8   1   9       14.55       -2.75      9.44 o
   9   1   9       26.65       10.03     10.62 o
 -14   2   9       10.88       10.86      7.77 o
 -13   2   9        3.09        4.24      5.29 o
 -12   2   9       45.06       48.39     10.03 o
 -11   2   9      138.50      131.31     12.18 o
 -10   2   9        2.75        1.29      3.94 o
  -9   2   9       15.14       14.39      6.39 o
  -8   2   9       37.45       44.82      7.51 o
  -7   2   9       33.87       33.63      7.21 o
  -6   2   9       71.62       59.58      9.40 o
  -5   2   9       30.70       34.00      5.18 o
  -4   2   9       95.33       89.16     10.34 o
  -3   2   9      140.79      140.43      9.37 o
  -2   2   9      172.21      163.74     10.86 o
  -1   2   9       41.14       49.20      8.22 o
   0   2   9      317.60      322.68     25.19 o
   1   2   9      198.49      172.35     70.23 o
   2   2   9       96.78     -147.89     95.71 o
   3   2   9       97.67      115.73     29.78 o
   4   2   9        4.48        2.61     45.40 o
   5   2   9       17.97       13.06      5.50 o
   6   2   9        0.64        6.73      8.90 o
   7   2   9       15.36        9.22      6.15 o
   8   2   9       38.51       48.27      8.40 o
   9   2   9        0.12       13.77     10.62 o
 -14   3   9        0.81        5.60      6.19 o
 -13   3   9        9.99       12.41      6.02 o
 -12   3   9        4.16       10.55      5.53 o
 -11   3   9        5.12        6.12      7.57 o
 -10   3   9       17.57        5.60      8.67 o
  -9   3   9        9.86       15.46      4.71 o
  -8   3   9       39.77       34.57      7.98 o
  -7   3   9       57.18       45.82      8.10 o
  -6   3   9       15.11       14.76      5.86 o
  -5   3   9      117.64      128.33     11.69 o
  -4   3   9       18.49       16.22      5.46 o
  -3   3   9       57.65       49.91     24.40 o
  -2   3   9        6.98        7.69     36.93 o
  -1   3   9        4.32        3.10     59.11 o
   0   3   9       13.71       14.01     10.21 o
   1   3   9      185.42      180.20     50.33 o
   2   3   9       12.54        4.35     38.62 o
   3   3   9       39.28       42.31     11.41 o
   4   3   9       20.62       26.59      6.07 o
   5   3   9       15.86        9.49      7.15 o
   6   3   9       36.94       35.04      8.75 o
   7   3   9        3.42       -4.36      9.39 o
   8   3   9       16.12       -3.50      6.15 o
 -12   4   9        0.77       -2.97      5.46 o
 -11   4   9        0.74        8.53      5.19 o
 -10   4   9      115.20      131.06     12.16 o
  -9   4   9       79.60       83.22      8.86 o
  -8   4   9       75.16       72.54     19.42 o
  -7   4   9        4.56        1.26     20.51 o
  -6   4   9       73.02       66.32     13.29 o
  -5   4   9       88.58       81.35     21.54 o
  -4   4   9      145.60      134.53     13.48 o
  -3   4   9        1.50        2.00     41.51 o
  -2   4   9      422.50      368.46     71.57 o
  -1   4   9        1.47        4.22      5.05 o
   0   4   9       37.16       44.20     11.21 o
   1   4   9       43.91       47.84      7.02 o
   2   4   9       83.44       79.07     20.54 o
   3   4   9        5.09        3.25     32.46 o
   4   4   9       19.48       17.28     28.30 o
   5   4   9       24.71       26.79     43.43 o
   6   4   9       37.34       48.35      8.95 o
   7   4   9       20.40       25.29     14.36 o
 -11   5   9       35.48       46.60      7.96 o
 -10   5   9       21.18       24.92     10.52 o
  -9   5   9       10.41       12.56     12.49 o
  -8   5   9        7.87        7.20      4.62 o
  -7   5   9       74.12       80.91     11.51 o
  -6   5   9       12.55       11.45     20.07 o
  -5   5   9       38.79       53.12     60.44 o
  -4   5   9       28.86       11.17      6.73 o
  -3   5   9       57.17       62.09     17.70 o
  -2   5   9        2.07        2.30      5.56 o
  -1   5   9       75.54       74.41      9.83 o
   0   5   9        2.54       -8.29      5.24 o
   1   5   9       72.89       75.20      9.11 o
   2   5   9        2.15        1.51     11.26 o
   3   5   9       75.08       74.70      8.99 o
   4   5   9        7.34        7.94      6.39 o
   5   5   9       38.47       38.70     13.18 o
  -8   6   9       31.29       37.69      6.87 o
  -7   6   9        8.26        3.69      4.74 o
  -6   6   9        3.45        5.98      6.59 o
  -5   6   9        2.18       -0.47      3.93 o
  -4   6   9       71.56       80.48      8.32 o
  -3   6   9       25.38       23.98      6.49 o
  -2   6   9       11.30        6.81      3.59 o
  -1   6   9        3.86       10.13      7.87 o
   0   6   9       44.13       84.49     14.07 o
   1   6   9        1.65       -1.48      7.87 o
   2   6   9       12.79       15.44      9.15 o
   3   6   9        6.58       -9.64      8.85 o
  -7  -6  10        1.34      -65.41     46.82 o
  -6  -6  10        2.72      -19.28     53.02 o
  -5  -6  10        4.73       68.66     59.41 o
  -4  -6  10        4.18      -15.34     51.34 o
  -9  -5  10       39.18       99.54     51.15 o
  -8  -5  10       33.04       60.98     43.38 o
  -7  -5  10       39.78       57.64     46.52 o
  -6  -5  10       11.15       31.38     44.16 o
  -5  -5  10       38.01       32.16     45.25 o
  -4  -5  10       65.44      135.74     56.56 o
  -3  -5  10       24.44      -29.21     42.20 o
 -11  -4  10        1.54       34.43     37.18 o
 -10  -4  10       32.93       35.51     36.69 o
  -9  -4  10       12.03       33.05     36.89 o
  -8  -4  10       74.01       52.23     40.62 o
  -7  -4  10       45.39       80.95     40.92 o
  -6  -4  10      150.05      178.92     52.82 o
  -5  -4  10       49.67       76.82     43.38 o
  -4  -4  10       22.31       43.18     41.61 o
  -3  -4  10       34.96       12.10     11.32 o
  -2  -4  10       65.29       83.04     15.30 o
  -1  -4  10       14.07       26.16     11.61 o
   0  -4  10        9.64       16.72     10.33 o
   1  -4  10       66.27       45.54     13.28 o
   2  -4  10       68.12       34.23     13.67 o
   3  -4  10        3.79       20.75     11.41 o
 -12  -3  10       12.13       21.64     34.23 o
 -11  -3  10       39.97       -1.77     32.66 o
 -10  -3  10       10.49      -12.79     29.11 o
  -9  -3  10       56.75       45.93     33.44 o
  -8  -3  10      104.84      128.40     76.93 o
  -7  -3  10      106.92      144.44     22.92 o
  -6  -3  10        3.77       -9.89     12.88 o
  -5  -3  10       77.12       85.26     16.70 o
  -4  -3  10       29.95       30.22     17.65 o
  -3  -3  10      311.82      344.33     51.24 o
  -2  -3  10        6.55       54.03     38.04 o
  -1  -3  10      162.00      140.13     56.75 o
   0  -3  10       87.86       47.01     89.51 o
   1  -3  10       92.35       78.10     33.84 o
   2  -3  10       78.32       54.30     12.98 o
   3  -3  10       29.19       19.18     10.23 o
   4  -3  10       42.48       51.74     13.67 o
   5  -3  10       42.98       16.33     12.49 o
   6  -3  10        4.93       -0.98     10.82 o
   7  -3  10        5.77       12.49     12.30 o
 -13  -2  10        2.01       -8.66     30.20 o
 -12  -2  10       20.39       33.84     33.64 o
 -11  -2  10       28.47       15.96     10.36 o
 -10  -2  10      119.02      117.45     19.04 o
  -9  -2  10        6.62        3.53     30.89 o
  -8  -2  10       71.50       61.18     11.54 o
  -7  -2  10       47.42       25.02     21.06 o
  -6  -2  10       39.99       29.34     18.10 o
  -5  -2  10      163.61      157.01     19.51 o
  -4  -2  10      340.44      363.22     67.19 o
  -3  -2  10       39.38       25.97      6.49 o
  -2  -2  10      202.42      223.23     14.83 o
  -1  -2  10       22.96       18.19     17.82 o
   0  -2  10      151.44      137.99     25.08 o
   1  -2  10      152.04      147.13     54.74 o
   2  -2  10       83.85      -93.74    129.64 o
   3  -2  10        0.56       -6.00      7.87 o
   4  -2  10      149.02      145.67     20.36 o
   5  -2  10       15.90       12.39      9.54 o
   6  -2  10       16.46       19.08     10.33 o
   7  -2  10       17.53       21.64     12.20 o
   8  -2  10       24.83       44.85     13.97 o
 -14  -1  10        0.68       -0.67     14.31 o
 -13  -1  10        3.15       -3.29      6.96 o
 -12  -1  10       69.35       81.18     21.39 o
 -11  -1  10       10.24        6.55      6.61 o
 -10  -1  10       11.24        8.11      6.26 o
  -9  -1  10       19.47       16.11      7.28 o
  -8  -1  10      126.93      107.76     11.83 o
  -7  -1  10      111.05      102.94     38.07 o
  -6  -1  10       51.35       51.46     14.72 o
  -5  -1  10      186.53      190.31     17.52 o
  -4  -1  10      108.94      125.75     34.37 o
  -3  -1  10      139.52      140.19     34.68 o
  -2  -1  10       17.72       19.01      4.60 o
  -1  -1  10      131.24        5.61    133.28 o
   0  -1  10       52.69       48.95     15.08 o
   1  -1  10       33.72       30.16     17.19 o
   2  -1  10      130.90      130.42     20.96 o
   3  -1  10      363.25      362.61     26.87 o
   4  -1  10      225.23      232.72     27.93 o
   5  -1  10       52.47       91.87     15.15 o
   6  -1  10        7.87       -0.20      8.75 o
   7  -1  10        7.39        6.69      9.54 o
   8  -1  10       37.31       66.10     14.95 o
   9  -1  10       25.60       25.28     13.38 o
 -15   0  10        4.65        3.34     10.23 o
 -14   0  10        0.05        1.43      8.01 o
 -13   0  10        4.35        5.40      5.32 o
 -12   0  10       10.03       16.37      7.36 o
 -11   0  10       13.23       16.11      7.60 o
 -10   0  10       11.11       11.23      6.73 o
  -9   0  10       10.04       20.34      6.93 o
  -8   0  10       27.56       45.30     14.72 o
  -7   0  10       27.35       29.12     10.96 o
  -6   0  10       28.32       15.45      5.67 o
  -5   0  10       18.22       11.88      5.51 o
  -4   0  10      187.78      175.39     37.11 o
  -3   0  10      173.70      169.08     29.97 o
  -2   0  10      653.62      705.39    122.39 o
  -1   0  10      246.72      167.97    143.61 o
   0   0  10      193.28      196.24     15.66 o
   1   0  10        2.18       -0.48     17.07 o
   2   0  10      185.03      -67.67    139.97 o
   3   0  10       18.41       18.69      8.95 o
   4   0  10      128.43      151.67     18.20 o
   5   0  10      128.65      155.91     14.18 o
   6   0  10        5.04        9.84      9.15 o
   7   0  10       37.24       36.69     12.20 o
   8   0  10       16.43       22.33     11.21 o
   9   0  10       24.08       10.92     11.70 o
 -14   1  10        0.55       -2.07      5.26 o
 -13   1  10        3.59        3.29      4.85 o
 -12   1  10       69.05       82.13     11.99 o
 -11   1  10        8.99       -1.13      6.86 o
 -10   1  10       11.32        5.58      6.12 o
  -9   1  10       17.54        9.88      6.58 o
  -8   1  10      130.92      120.63     15.93 o
  -7   1  10      113.60      111.15     11.20 o
  -6   1  10       51.81       44.67      7.29 o
  -5   1  10      190.44      206.16     21.24 o
  -4   1  10      109.52      145.95     33.43 o
  -3   1  10      145.86      158.41     12.21 o
  -2   1  10       16.90       18.76      6.97 o
  -1   1  10      129.38     -208.23    124.13 o
   0   1  10       53.58       58.49     10.19 o
   1   1  10       36.69       32.76      5.78 o
   2   1  10      126.44      134.63     34.52 o
   3   1  10      361.91      368.32     49.02 o
   4   1  10      225.32      243.35     34.23 o
   5   1  10       51.48       74.82      9.89 o
   6   1  10        7.07        6.36      5.56 o
   7   1  10        7.91      -15.34      7.67 o
   8   1  10       36.71       32.75     12.69 o
   9   1  10       25.78       35.61     13.57 o
 -14   2  10        5.19        0.19      5.55 o
 -13   2  10        1.88        7.92     16.19 o
 -12   2  10       19.75       23.21      6.02 o
 -11   2  10       28.49       30.80     10.13 o
 -10   2  10      120.49      126.95     21.39 o
  -9   2  10        6.47        0.64      8.29 o
  -8   2  10       72.94       92.45     10.26 o
  -7   2  10       47.61       46.20      7.62 o
  -6   2  10       38.08       40.04      8.26 o
  -5   2  10      163.83      164.18     13.78 o
  -4   2  10      342.63      318.14     22.87 o
  -3   2  10       39.76       41.33      9.20 o
  -2   2  10      204.82      217.95     17.48 o
  -1   2  10       23.55        9.57     66.16 o
   0   2  10      152.88      143.30     38.41 o
   1   2  10      150.40      127.53     11.91 o
   2   2  10       83.69       59.87     44.66 o
   3   2  10        0.72       -9.95     59.12 o
   4   2  10      149.85      138.82     13.00 o
   5   2  10       15.22        9.84      8.95 o
   6   2  10       15.95        5.53      8.36 o
   7   2  10       16.98       19.67      8.70 o
   8   2  10       24.84       20.85     11.61 o
 -13   3  10       24.00       19.01      8.41 o
 -12   3  10       12.18       18.37      6.17 o
 -11   3  10       39.05       39.40      6.62 o
 -10   3  10        9.85        0.95      8.66 o
  -9   3  10       58.06       58.34     10.21 o
  -8   3  10      105.12      113.96     34.26 o
  -7   3  10      104.16       94.85     11.37 o
  -6   3  10        3.33       -8.94      9.33 o
  -5   3  10       78.91       79.17     10.29 o
  -4   3  10       29.78       27.70      7.01 o
  -3   3  10      314.70      358.08     26.65 o
  -2   3  10        5.96        6.97     34.52 o
  -1   3  10      161.28      168.44     14.06 o
   0   3  10       91.33       90.22      9.22 o
   1   3  10       92.47      113.98     20.18 o
   2   3  10       77.60       53.61     86.75 o
   3   3  10       29.28       28.94     28.35 o
   4   3  10       42.29       51.39      8.03 o
   5   3  10       44.04       36.74      7.58 o
   6   3  10        4.77        8.41     10.97 o
   7   3  10        5.69        4.84      6.38 o
 -12   4  10       59.99       59.99      8.83 o
 -11   4  10        1.51        1.94      4.93 o
 -10   4  10       32.35       30.67      8.31 o
  -9   4  10       11.91       18.08      8.11 o
  -8   4  10       73.23       58.72     11.51 o
  -7   4  10       45.31       42.32      9.35 o
  -6   4  10      148.53      156.19     19.24 o
  -5   4  10       50.03       29.13     16.33 o
  -4   4  10       21.02       28.32      7.40 o
  -3   4  10       35.57       31.70     14.07 o
  -2   4  10       65.02       52.97      8.68 o
  -1   4  10       14.41       17.67      8.90 o
   0   4  10        8.59        8.95      5.18 o
   1   4  10       66.67       61.74      8.21 o
   2   4  10       68.32       82.25     24.86 o
   3   4  10        3.60       -6.15     20.09 o
   4   4  10       23.35       29.60      7.05 o
   5   4  10        3.74        0.31      5.92 o
   6   4  10       56.18       66.38     10.00 o
 -10   5  10       13.99       13.83      5.59 o
  -9   5  10       39.26       46.75     15.39 o
  -8   5  10       32.69       45.40      6.85 o
  -7   5  10       39.17       45.21     22.97 o
  -6   5  10       10.77       15.93      8.07 o
  -5   5  10       38.86       43.07      9.13 o
  -4   5  10       65.17       73.40     12.25 o
  -3   5  10       22.82       33.67     16.13 o
  -2   5  10       23.10       29.02      7.77 o
  -1   5  10       10.67       -3.37      5.88 o
   0   5  10        9.42        5.09     11.26 o
   1   5  10       38.25       36.23     13.13 o
   2   5  10       38.41       31.58      7.30 o
   3   5  10        6.91        6.92     14.95 o
   4   5  10       13.32        5.81      6.53 o
  -7   6  10        1.38        9.63     12.69 o
  -6   6  10        2.31       -2.83      4.25 o
  -5   6  10        4.76        6.11      4.26 o
  -4   6  10        4.05       -3.42      9.64 o
  -3   6  10        8.49        9.93      8.66 o
  -2   6  10       10.37       25.67      9.54 o
  -1   6  10        0.53       -9.20      6.11 o
   0   6  10        8.97       -5.15      6.44 o
   1   6  10        2.84        5.80      8.75 o
  -8  -5  11        3.65        2.66     45.34 o
  -7  -5  11       24.95       29.80     47.31 o
  -6  -5  11        3.95       62.36     51.34 o
  -5  -5  11       33.09       55.08     46.13 o
  -4  -5  11       15.58      -19.28     42.00 o
 -10  -4  11        6.23        2.66     35.02 o
  -9  -4  11       12.99       35.41     36.59 o
  -8  -4  11      133.06      176.16     53.61 o
  -7  -4  11        2.81        8.36     36.39 o
  -6  -4  11        9.65        9.15     35.41 o
  -5  -4  11       44.90       36.10     40.13 o
  -4  -4  11       82.60       89.61     47.70 o
  -3  -4  11        5.48       34.52     45.34 o
  -1  -4  11       59.20       46.23     14.56 o
   0  -4  11       44.13       37.57     13.48 o
 -12  -3  11        3.54      -16.13     30.59 o
 -11  -3  11        4.03      -13.18     29.80 o
 -10  -3  11        5.06      -25.87     26.56 o
  -9  -3  11       33.82       55.67     38.75 o
  -8  -3  11       21.16       13.81     21.74 o
  -7  -3  11        9.85        3.47     15.33 o
  -6  -3  11       22.00       33.72     15.66 o
  -5  -3  11       31.39       46.95     50.36 o
  -4  -3  11       49.14       45.01     13.30 o
  -3  -3  11       48.31       52.98     49.91 o
  -2  -3  11       57.30       74.21     44.36 o
  -1  -3  11       17.91       32.89     33.54 o
   0  -3  11       69.80       71.21     84.20 o
   1  -3  11      107.77       85.87     16.62 o
   2  -3  11       12.41        8.26      9.25 o
   3  -3  11        6.22       -7.57      8.56 o
   4  -3  11       31.61       30.00     12.69 o
   5  -3  11       17.96        7.28     11.61 o
   6  -3  11       23.16       21.05     13.48 o
 -13  -2  11        4.60       24.69     34.43 o
 -12  -2  11       12.86       19.28     31.18 o
 -11  -2  11       20.12       -2.37     19.24 o
 -10  -2  11      169.48      103.31     25.30 o
  -9  -2  11       33.57       22.48     32.11 o
  -8  -2  11       12.10        5.01     22.61 o
  -7  -2  11       59.78       55.55     30.81 o
  -6  -2  11      188.25      177.52     24.11 o
  -5  -2  11        1.50       -2.81      9.78 o
  -4  -2  11       21.92       22.94      5.89 o
  -3  -2  11      237.41      245.80     32.07 o
  -2  -2  11       46.80       24.45      9.32 o
  -1  -2  11       17.68       15.25      9.42 o
   0  -2  11       55.08       34.98     11.47 o
   1  -2  11      312.83      295.87     33.64 o
   2  -2  11      165.41      155.80     21.93 o
   3  -2  11        3.29       -3.84      8.36 o
   4  -2  11        5.51        0.98      9.25 o
   5  -2  11       89.31      103.57     18.10 o
   6  -2  11       27.66       35.02     13.08 o
   7  -2  11        7.14       17.31     11.90 o
 -13  -1  11       19.08       31.55      6.89 o
 -12  -1  11       19.77       15.75      8.48 o
 -11  -1  11       45.75       44.69     10.52 o
 -10  -1  11        5.34        3.79     12.69 o
  -9  -1  11       24.29       25.91     11.51 o
  -8  -1  11       43.10       35.01      9.89 o
  -7  -1  11      147.14      136.72     23.43 o
  -6  -1  11      153.53      124.17     43.32 o
  -5  -1  11      129.56      126.24     13.97 o
  -4  -1  11       99.17      108.82     24.41 o
  -3  -1  11      143.61      161.67     38.23 o
  -2  -1  11       95.64      105.79     13.94 o
  -1  -1  11      214.20      227.54     31.44 o
   0  -1  11       24.68       26.28     44.17 o
   1  -1  11       13.61       10.22      8.07 o
   2  -1  11       63.17       88.23     14.26 o
   3  -1  11       12.73        8.66      8.75 o
   4  -1  11       10.95       40.52     11.41 o
   5  -1  11        2.63       13.08     10.23 o
   6  -1  11        0.37      -13.77      7.67 o
   7  -1  11       18.28        6.30     10.43 o
   8  -1  11        3.95       -5.11     11.31 o
 -14   0  11        6.20       19.17      9.99 o
 -13   0  11        0.92       -3.81      4.69 o
 -12   0  11       66.83      110.21     15.62 o
 -11   0  11        0.82       -2.18     12.89 o
 -10   0  11        1.01       -6.01     12.52 o
  -9   0  11      125.00      110.53     30.89 o
  -8   0  11      541.43      584.72     37.80 o
  -7   0  11      102.22      101.46     21.47 o
  -6   0  11       24.70       29.88      7.53 o
  -5   0  11      591.23      559.67     72.38 o
  -4   0  11      437.14      478.80     39.59 o
  -3   0  11       24.95       22.10     13.71 o
  -2   0  11       48.26       52.72      7.22 o
  -1   0  11      556.57      540.82    110.39 o
   0   0  11      522.13      524.77     62.88 o
   1   0  11        0.05       -7.10      3.82 o
   2   0  11      233.67      226.83     18.20 o
   3   0  11        2.51       -1.99      4.86 o
   4   0  11       82.69       82.03     15.34 o
   5   0  11        4.80       17.21     10.23 o
   6   0  11        2.81       -3.93      8.75 o
   7   0  11       27.11       29.51     11.80 o
   8   0  11        5.57        3.25     10.33 o
 -14   1  11        1.09       -6.65      7.64 o
 -13   1  11       18.67       23.40      7.31 o
 -12   1  11       19.69       25.63      9.27 o
 -11   1  11       44.77       30.27     10.43 o
 -10   1  11        5.19        7.14      6.67 o
  -9   1  11       22.76       15.80     16.63 o
  -8   1  11       43.03       44.62     12.53 o
  -7   1  11      142.89      127.72     12.79 o
  -6   1  11      155.20      136.84     12.75 o
  -5   1  11      126.37      138.59     12.35 o
  -4   1  11      100.41       96.09     12.94 o
  -3   1  11      144.15      151.25     42.48 o
  -2   1  11       98.03      103.41     22.70 o
  -1   1  11      214.39      174.23     37.31 o
   0   1  11       23.33       23.35      5.50 o
   1   1  11       13.27       25.20     47.80 o
   2   1  11       63.37       65.05     13.77 o
   3   1  11       13.42       10.12      5.43 o
   4   1  11       11.49        5.58     17.16 o
   5   1  11        2.35        2.98      5.40 o
   6   1  11        0.44      -10.52      8.46 o
   7   1  11       18.18       -5.90      8.66 o
   8   1  11        3.61       -0.59      9.74 o
 -14   2  11       47.45       79.57     19.47 o
 -13   2  11        4.64        9.99      8.85 o
 -12   2  11       12.74        6.73      5.29 o
 -11   2  11       20.43       41.12     15.54 o
 -10   2  11      165.82      180.67     23.32 o
  -9   2  11       32.63       28.08     13.53 o
  -8   2  11       11.82        8.44     14.05 o
  -7   2  11       60.63       64.09     13.22 o
  -6   2  11      186.54      196.97     26.56 o
  -5   2  11        1.46       -6.44      4.66 o
  -4   2  11       21.56       29.54      7.69 o
  -3   2  11      240.62      207.90     18.48 o
  -2   2  11       44.16       44.35      6.84 o
  -1   2  11       17.67       14.36     61.67 o
   0   2  11       55.71       48.32     21.35 o
   1   2  11      313.85      297.59     68.36 o
   2   2  11      166.96      158.72     79.88 o
   3   2  11        3.24       -4.57     13.57 o
   4   2  11        5.64        6.54      6.84 o
   5   2  11       88.38       96.64     11.40 o
   6   2  11       28.50       30.47     16.23 o
   7   2  11        7.01        9.25     10.23 o
 -13   3  11        5.34       -1.70      6.12 o
 -12   3  11        3.67       12.29      5.75 o
 -11   3  11        4.40        4.16      8.31 o
 -10   3  11        5.05        6.79      7.97 o
  -9   3  11       32.70       59.42     10.53 o
  -8   3  11       21.38       26.62     20.90 o
  -7   3  11        8.93        4.08      6.57 o
  -6   3  11       22.57       19.69     15.54 o
  -5   3  11       33.13       46.53      8.49 o
  -4   3  11       50.04       32.14     22.97 o
  -3   3  11       49.62       56.52     12.05 o
  -2   3  11       57.40       68.27      9.00 o
  -1   3  11       19.33       17.94      5.88 o
   0   3  11       68.74       74.54      9.08 o
   1   3  11      109.60       93.31     36.95 o
   2   3  11       12.88       18.43     43.41 o
   3   3  11        6.76        1.71      5.48 o
   4   3  11       30.61       31.24     13.67 o
   5   3  11       18.75       34.22      7.87 o
   6   3  11       23.78       26.84      8.08 o
 -12   4  11       32.61       36.77      7.83 o
 -11   4  11        2.62        8.92      8.85 o
 -10   4  11        6.13       12.15      7.18 o
  -9   4  11       12.84       18.67      5.53 o
  -8   4  11      132.46      146.16     19.38 o
  -7   4  11        2.88       15.45     35.82 o
  -6   4  11        9.51        2.01     17.15 o
  -5   4  11       43.57       32.28     17.70 o
  -4   4  11       82.76       90.06     18.10 o
  -3   4  11        5.55        0.66      7.87 o
  -2   4  11        6.80       -0.85     16.72 o
  -1   4  11       58.34       57.78      8.64 o
   0   4  11       46.83       37.46      7.43 o
   1   4  11       19.98       17.17     25.03 o
   2   4  11        3.93      111.44    187.38 o
   3   4  11      143.07      143.00     16.23 o
   4   4  11       66.14       75.47     10.25 o
   5   4  11       45.56       49.97      9.38 o
 -10   5  11        4.93        1.67      5.80 o
  -9   5  11       39.97       57.93     14.36 o
  -8   5  11        3.58       10.21      7.92 o
  -7   5  11       25.45       32.26     10.72 o
  -5   5  11       33.65       20.60      8.18 o
  -4   5  11       15.11       28.57      8.39 o
  -3   5  11       29.74       22.69     24.00 o
  -2   5  11       11.97        9.72      6.91 o
  -1   5  11        2.28       -0.96      6.24 o
   0   5  11       15.47        6.20      6.88 o
   1   5  11        8.34        0.92     14.90 o
   2   5  11       13.80       12.38     17.07 o
   3   5  11        2.64       -3.72     10.97 o
  -6   6  11       24.36       30.02      5.99 o
  -5   6  11       30.25       27.77      5.84 o
  -4   6  11        4.95       20.46      9.05 o
  -3   6  11       14.11        9.54      9.15 o
  -2   6  11       21.71       27.41      9.17 o
  -1   6  11        3.27        2.22      7.68 o
  -7  -5  12       28.11      -47.90     42.79 o
  -6  -5  12        3.71      -10.52     41.11 o
  -5  -5  12        7.79      -27.64     44.26 o
  -4  -5  12       29.55       79.67     58.03 o
  -9  -4  12        5.96       44.16     39.74 o
  -8  -4  12       45.36       23.11     39.54 o
  -7  -4  12       13.36       21.74     42.89 o
  -6  -4  12       16.45       -2.07     37.18 o
  -5  -4  12       23.19      -27.15     35.41 o
  -4  -4  12       21.45       37.87     43.97 o
 -11  -3  12       55.03       87.25     43.97 o
 -10  -3  12       29.72      -15.44     33.44 o
  -9  -3  12       32.25       41.31     34.52 o
  -8  -3  12        6.49       -9.25     31.77 o
  -7  -3  12       54.55       54.85     24.59 o
  -6  -3  12       13.22       40.62     16.60 o
  -5  -3  12       53.21       36.50     18.10 o
  -4  -3  12       70.99       63.69     15.23 o
  -3  -3  12       15.31        6.92     30.50 o
  -2  -3  12       95.44       71.70     16.62 o
  -1  -3  12       40.86       26.36     12.39 o
   0  -3  12        1.03        8.46     10.13 o
   1  -3  12        7.68        8.16     10.62 o
   2  -3  12       43.29       39.05     13.08 o
   3  -3  12       26.82       21.74     12.00 o
   4  -3  12        1.02       -9.54     10.33 o
   5  -3  12       13.91       18.20     12.59 o
 -12  -2  12        3.70        4.52     32.95 o
 -11  -2  12       21.72        7.15     19.12 o
 -10  -2  12       39.77       45.84     21.10 o
  -9  -2  12       20.72        8.61     17.45 o
  -8  -2  12       33.20       24.38     16.71 o
  -7  -2  12        5.82       28.53     15.92 o
  -6  -2  12       43.31        2.18     13.43 o
  -5  -2  12       25.97       53.58     31.31 o
  -4  -2  12       74.54       96.18     26.24 o
  -3  -2  12        7.92       22.24     21.39 o
  -2  -2  12        8.77       16.82      9.93 o
  -1  -2  12        7.05       -2.95      8.36 o
   0  -2  12        8.52      -12.30      8.75 o
   1  -2  12        7.19        8.56      9.93 o
   2  -2  12       21.95       -4.33      8.95 o
   3  -2  12       15.59       26.66     11.90 o
   4  -2  12       13.44       15.44     10.72 o
   5  -2  12       24.59       19.77     13.08 o
   6  -2  12        1.10      -12.00     10.03 o
 -13  -1  12        0.60       -3.64     30.49 o
 -12  -1  12        2.12       -5.83     15.27 o
 -11  -1  12       45.72       49.68     12.73 o
 -10  -1  12       75.66       70.11     11.07 o
  -9  -1  12        0.84        2.31      9.52 o
  -8  -1  12       12.42       12.57      7.07 o
  -7  -1  12       21.92       30.58     12.29 o
  -6  -1  12       70.78       68.07      9.71 o
  -5  -1  12       78.79       71.27      9.17 o
  -4  -1  12      108.00      118.60     11.83 o
  -3  -1  12       78.76       89.04      9.54 o
  -2  -1  12      195.00      200.11     20.36 o
  -1  -1  12       14.74       21.81      5.66 o
   0  -1  12       17.68       16.62     10.33 o
   1  -1  12      191.97      208.92     25.48 o
   2  -1  12       55.61       62.46     13.77 o
   3  -1  12        1.47       36.20     11.51 o
   4  -1  12       45.42       40.72     13.18 o
   5  -1  12       11.02       33.44     12.49 o
   6  -1  12       25.00       35.02     13.18 o
   7  -1  12        8.96        5.80     11.70 o
 -14   0  12        0.71       10.50      7.13 o
 -13   0  12        0.10       -2.08     20.95 o
 -12   0  12        1.68        7.98     25.13 o
 -11   0  12       26.18       40.93      9.65 o
 -10   0  12        1.01        5.60      6.68 o
  -9   0  12       62.70       73.78     15.28 o
  -8   0  12       46.48       36.71      7.97 o
  -7   0  12      208.59      199.31     29.24 o
  -6   0  12        0.45        7.21      5.52 o
  -5   0  12      326.71      330.73     29.27 o
  -4   0  12        4.19       -0.62     17.70 o
  -3   0  12      161.74      153.49     28.21 o
  -2   0  12        0.04       -6.79      4.17 o
  -1   0  12      109.21      129.13     12.23 o
   0   0  12        0.02       -4.85      6.64 o
   1   0  12      220.87      242.95     28.23 o
   2   0  12      117.29      132.16     17.11 o
   3   0  12      164.78      109.08     17.80 o
   4   0  12       16.21        5.90      9.54 o
   5   0  12        1.77       -5.70      9.05 o
   6   0  12        0.67       -9.54      8.66 o
   7   0  12        0.06        0.20     10.43 o
 -14   1  12        6.23       -0.89      5.52 o
 -13   1  12        0.72        2.44      6.47 o
 -12   1  12        2.00       -3.08      8.07 o
 -11   1  12       46.12       41.45      9.97 o
 -10   1  12       75.62       74.76     11.32 o
  -9   1  12        0.66       -4.62      6.86 o
  -8   1  12       11.22       -2.56      5.65 o
  -7   1  12       23.81       20.86     15.00 o
  -6   1  12       70.26       72.70      9.66 o
  -5   1  12       78.58       73.65      9.53 o
  -4   1  12      106.81       99.62     26.13 o
  -3   1  12       79.99       90.16     45.57 o
  -2   1  12      197.44      191.50     16.43 o
  -1   1  12       15.33       19.31      7.87 o
   0   1  12       17.04       23.93      6.09 o
   1   1  12      190.94      205.69     50.16 o
   2   1  12       52.64       52.01      7.93 o
   3   1  12        1.73       17.65      6.17 o
   4   1  12       44.09       49.34      9.59 o
   5   1  12       10.44       18.30     11.02 o
   6   1  12       23.91       17.11     11.02 o
   7   1  12        9.10       21.05     11.80 o
 -13   2  12        7.13        0.20      5.39 o
 -12   2  12        4.02       -0.35     13.32 o
 -11   2  12       21.05        6.61      8.06 o
 -10   2  12       39.07       38.74     15.34 o
  -9   2  12       20.59       21.96      7.82 o
  -8   2  12       32.62       40.00      8.54 o
  -7   2  12        6.39        6.13      6.32 o
  -6   2  12       45.43       56.62      8.76 o
  -5   2  12       25.11       19.02      9.12 o
  -4   2  12       75.56       88.69     10.78 o
  -3   2  12        8.66        6.26      5.61 o
  -2   2  12        9.68        1.53      7.45 o
  -1   2  12        6.51        6.05     26.67 o
   0   2  12        8.46       14.06      5.49 o
   1   2  12        6.47        7.12      5.14 o
   2   2  12       22.83       28.28      6.62 o
   3   2  12       15.61       23.46     10.33 o
   4   2  12       13.54        7.37      6.29 o
   5   2  12       24.22       42.57     13.87 o
   6   2  12        1.09       -9.34      9.64 o
 -12   3  12       16.90       25.31      6.97 o
 -11   3  12       55.54       70.50     16.48 o
 -10   3  12       30.94       62.85     12.39 o
  -9   3  12       32.54       30.40      9.06 o
  -8   3  12        5.91        7.39      7.06 o
  -7   3  12       53.69       60.62     17.07 o
  -6   3  12       14.27       29.91     12.69 o
  -5   3  12       52.03       51.54      9.06 o
  -4   3  12       72.37       67.36     27.39 o
  -3   3  12       15.56       10.71      6.25 o
  -2   3  12       97.97       98.83     26.11 o
  -1   3  12       41.98       48.32     23.26 o
   0   3  12        1.30       -2.17      5.14 o
   1   3  12        8.06       15.94      6.36 o
   2   3  12       44.47       41.69     16.03 o
   3   3  12       26.58       21.00      7.20 o
   4   3  12        0.77       -1.10      7.43 o
   5   3  12       13.86       21.73      7.73 o
 -11   4  12       11.61        1.05      5.46 o
 -10   4  12        5.69        8.15      8.51 o
  -9   4  12        6.17       -5.11      6.98 o
  -8   4  12       44.62       56.84     10.62 o
  -7   4  12       13.24       11.95      9.05 o
  -6   4  12       16.60       24.93     24.98 o
  -5   4  12       23.08       39.11     19.38 o
  -4   4  12       21.55       21.53      7.93 o
  -3   4  12       56.96       48.11     24.69 o
  -2   4  12        1.31       -8.21      8.70 o
  -1   4  12       25.60       35.75     18.15 o
   0   4  12       12.71       18.89      6.40 o
   1   4  12       11.63        9.69      6.63 o
   2   4  12       16.25       13.51      7.07 o
   3   4  12       58.68       60.78      9.91 o
   4   4  12        9.93        3.36      7.02 o
  -9   5  12       12.97       15.12      6.59 o
  -8   5  12       25.00       19.96      8.90 o
  -7   5  12       28.00       27.64     10.33 o
  -6   5  12        3.70       -9.58     10.38 o
  -5   5  12        7.98       16.01     10.92 o
  -4   5  12       29.88       38.27     12.20 o
  -3   5  12       26.58       33.87      8.87 o
  -2   5  12       12.16       13.35     10.13 o
  -1   5  12        5.51       -0.71      6.98 o
   0   5  12       34.01       43.56     21.20 o
   1   5  12        0.51       -2.02      6.99 o
  -8  -4  13        0.38       -5.21     40.03 o
  -7  -4  13       46.96       32.56     45.05 o
  -6  -4  13       16.37      -20.26     39.05 o
  -5  -4  13        1.93      -34.72     39.44 o
  -4  -4  13        1.62      -22.72     46.62 o
 -10  -3  13       24.43       -4.72     35.61 o
  -9  -3  13       25.75       14.07     35.41 o
  -8  -3  13        6.08        6.79     34.92 o
  -7  -3  13       15.25        8.37     17.80 o
  -6  -3  13       25.59       25.84     16.39 o
  -5  -3  13        9.23        8.52     13.95 o
  -4  -3  13       37.57       52.95     15.51 o
  -3  -3  13       29.91       48.79     14.46 o
  -2  -3  13       59.07       74.36     16.43 o
  -1  -3  13        7.69       13.18     11.51 o
   0  -3  13       27.28       28.52     13.57 o
   1  -3  13       10.09        1.77     11.11 o
   2  -3  13       50.35       52.43     15.34 o
   3  -3  13       13.74        7.28     11.90 o
   4  -3  13       82.44       95.90     19.87 o
 -11  -2  13        6.66      -21.84     28.43 o
 -10  -2  13        3.50       -3.54     18.51 o
  -9  -2  13       28.62       42.53     19.76 o
  -8  -2  13       10.29       15.72     17.05 o
  -7  -2  13       30.09       23.67     16.37 o
  -6  -2  13        4.09        6.75     14.06 o
  -5  -2  13      142.50      112.50     27.30 o
  -4  -2  13       18.86       19.76     16.82 o
  -3  -2  13       16.62        8.79     11.41 o
  -2  -2  13       11.54       29.51     11.70 o
  -1  -2  13       27.34       29.61     12.30 o
   0  -2  13       31.78       20.56     11.41 o
   1  -2  13       20.28       -1.28      9.84 o
   2  -2  13       25.18       26.26     12.69 o
   3  -2  13       36.16       27.25     13.08 o
   4  -2  13        5.40       -7.97     10.13 o
   5  -2  13        1.81       -0.98     10.72 o
 -12  -1  13       15.36       17.85     20.67 o
 -11  -1  13       20.40        6.81     27.74 o
 -10  -1  13        0.00       -4.08     10.42 o
  -9  -1  13        5.78        3.17      6.60 o
  -8  -1  13       39.37       50.50      9.17 o
  -7  -1  13       93.42       93.71     15.59 o
  -6  -1  13       35.07       38.38      8.03 o
  -5  -1  13       88.33       96.32     23.96 o
  -4  -1  13       44.35       49.62      7.83 o
  -3  -1  13        3.56        6.94      5.15 o
  -2  -1  13       46.50       36.39     13.77 o
  -1  -1  13       43.42       30.20     12.59 o
   0  -1  13      112.15       54.39     16.13 o
   1  -1  13       80.79       69.84     16.03 o
   2  -1  13       39.15       54.00     13.67 o
   3  -1  13       12.21       32.66     12.10 o
   4  -1  13        9.49        8.26     10.92 o
   5  -1  13        7.44        3.34     11.51 o
 -13   0  13        2.40        5.97     12.54 o
 -12   0  13        8.24        8.33     18.33 o
 -11   0  13        5.74       10.46     11.67 o
 -10   0  13       12.62        1.76      9.83 o
  -9   0  13        1.91       -3.08      6.41 o
  -8   0  13        0.76       -4.37     10.97 o
  -7   0  13        9.52       23.32      7.65 o
  -6   0  13        3.24        8.39     15.05 o
  -5   0  13        0.59       -4.38      4.65 o
  -4   0  13        2.11        4.13      8.37 o
  -3   0  13       92.03       99.24     12.44 o
  -2   0  13       76.12       78.23     16.08 o
  -1   0  13       10.71       19.93      6.02 o
   0   0  13       11.30        3.28     10.87 o
   1   0  13       19.53       17.21     10.13 o
   2   0  13        0.91        9.93      9.54 o
   3   0  13       56.95       75.74     15.84 o
   4   0  13        0.05        0.49      9.74 o
   5   0  13        2.08       12.49     10.92 o
   6   0  13       13.59       19.08     13.08 o
 -13   1  13        1.02      -15.95     12.79 o
 -12   1  13       15.63       13.80      8.49 o
 -11   1  13       19.85       24.90      9.55 o
 -10   1  13        0.01       -3.51      7.57 o
  -9   1  13        5.49        6.42      7.14 o
  -8   1  13       40.69       46.82      9.03 o
  -7   1  13       93.68      109.41     13.04 o
  -6   1  13       34.42       41.84      8.41 o
  -5   1  13       87.89       97.98     15.16 o
  -4   1  13       45.06       62.78     14.53 o
  -3   1  13        3.62        6.32      5.55 o
  -2   1  13       47.64       79.69     24.89 o
  -1   1  13       43.33       63.96      8.50 o
   0   1  13      114.05      125.54     13.23 o
   1   1  13       80.09       95.54     10.46 o
   2   1  13       39.09       35.00      7.49 o
   3   1  13       12.62       -2.26      9.64 o
   4   1  13        9.12        6.79     10.43 o
   5   1  13        7.24       11.41     10.92 o
 -13   2  13        4.29        9.70      6.67 o
 -12   2  13       17.76       21.02     10.37 o
 -11   2  13        6.72        9.11      8.11 o
 -10   2  13        3.50       -3.77      9.38 o
  -9   2  13       28.21       42.33     11.14 o
  -8   2  13        9.19        0.96      6.55 o
  -7   2  13       30.39       27.28     17.47 o
  -6   2  13        4.14        4.51      6.32 o
  -5   2  13      147.06      139.71     15.31 o
  -4   2  13       19.51       13.98      6.78 o
  -3   2  13       16.95       11.12     10.13 o
  -2   2  13       11.28       -6.49      5.19 o
  -1   2  13       27.97       24.81      9.44 o
   0   2  13       32.77       38.87      7.49 o
   1   2  13       19.96       16.27      6.73 o
   2   2  13       25.60       30.33      7.56 o
   3   2  13       36.07       33.67     19.33 o
   4   2  13        5.39        1.01      6.23 o
   5   2  13        2.03        3.84     10.72 o
 -12   3  13       14.77       19.97     13.18 o
 -11   3  13        6.44       -1.48      8.75 o
 -10   3  13       24.85       14.93     26.85 o
  -9   3  13       25.47       31.34      9.35 o
  -8   3  13        5.96        4.18     15.05 o
  -7   3  13       15.21        4.49      6.97 o
  -6   3  13       25.01       38.06     11.41 o
  -5   3  13        8.87       13.74      7.37 o
  -4   3  13       38.99       33.70     11.56 o
  -3   3  13       29.44       34.26      8.33 o
  -2   3  13       58.36       67.14      9.59 o
  -1   3  13        7.61        6.59      6.07 o
   0   3  13       28.04       34.97      7.73 o
   1   3  13       10.13       14.76      6.90 o
   2   3  13       50.92       28.55      8.09 o
   3   3  13       13.71       14.37      7.35 o
   4   3  13       81.64      104.42     29.07 o
 -10   4  13        2.06       11.41      9.84 o
  -9   4  13        9.32      -10.32     10.03 o
  -8   4  13        0.37        1.23      7.93 o
  -7   4  13       46.53       51.72     10.96 o
  -6   4  13       16.55        7.26     26.70 o
  -5   4  13        2.09        9.28      8.85 o
  -4   4  13        1.56        9.09     21.79 o
  -3   4  13       43.84       64.18     24.05 o
  -2   4  13       21.53       27.09      8.35 o
  -1   4  13        3.93       10.88      8.07 o
   0   4  13        5.24        4.42      9.05 o
   1   4  13       23.20        6.64      7.26 o
   2   4  13        3.45        9.30      7.65 o
  -7   5  13        7.16       -1.36     18.15 o
  -6   5  13        9.05        2.79     11.26 o
  -5   5  13       20.10       15.94      9.20 o
  -4   5  13       10.30       20.10      8.89 o
  -3   5  13        1.14       12.34     14.51 o
  -2   5  13        6.94        5.46     13.57 o
  -1   5  13        4.06        1.98     10.13 o
  -5  -4  14       22.14       -9.64     42.20 o
  -9  -3  14       29.72      -17.80     34.62 o
  -8  -3  14       18.01       51.84     39.64 o
  -7  -3  14       19.38       31.67     42.00 o
  -6  -3  14       16.06       11.35     17.67 o
  -5  -3  14        3.69       -5.70     14.10 o
  -4  -3  14       16.30       20.96     13.76 o
  -3  -3  14        8.78       -1.48     11.80 o
  -2  -3  14        6.74        6.00     11.90 o
  -1  -3  14        7.91       -3.44     12.00 o
   0  -3  14       38.26       35.70     14.75 o
   1  -3  14        6.69        5.31     12.39 o
   2  -3  14       23.64        6.10     13.28 o
 -11  -2  14        1.51       20.95     38.85 o
 -10  -2  14        2.26        3.23     19.18 o
  -9  -2  14       11.47       20.63     21.69 o
  -8  -2  14       10.63       25.60     18.48 o
  -7  -2  14       16.77       25.69     17.08 o
  -6  -2  14        1.48       -5.46     13.38 o
  -5  -2  14       35.15       23.93     14.70 o
  -4  -2  14        1.78        6.08     11.91 o
  -3  -2  14       18.83        7.77     12.39 o
  -2  -2  14        1.07       -0.89     10.62 o
  -1  -2  14       20.32        7.28     10.92 o
   0  -2  14       21.14       14.46     11.90 o
   1  -2  14        0.58      -16.33     10.23 o
   2  -2  14       23.92       13.57     12.00 o
   3  -2  14       21.81       30.98     14.26 o
   4  -2  14       10.43       12.00     12.79 o
 -12  -1  14       10.35       15.14     25.92 o
 -11  -1  14        3.83       -9.62     19.36 o
 -10  -1  14       37.69       36.13     19.89 o
  -9  -1  14       11.35       23.85     28.48 o
  -8  -1  14       99.71      101.59     22.90 o
  -7  -1  14       11.47      -24.83     13.76 o
  -6  -1  14       98.27       65.99     18.39 o
  -5  -1  14       44.02       55.94     21.44 o
  -4  -1  14      145.22      128.91     20.01 o
  -3  -1  14       10.47       11.51     11.31 o
  -2  -1  14       23.08       34.62     13.38 o
  -1  -1  14       16.38        3.44     11.02 o
   0  -1  14       93.09      152.75     20.66 o
   1  -1  14       23.07       35.80     13.08 o
   2  -1  14      125.43      121.97     21.15 o
   3  -1  14       17.82       19.57     12.00 o
   4  -1  14        5.18        4.82     11.70 o
 -13   0  14       15.53       47.32     14.70 o
 -12   0  14        6.33        2.86      8.49 o
 -11   0  14       57.94       62.04     11.59 o
 -10   0  14        4.08        6.60      7.89 o
  -9   0  14       27.16       28.33      8.78 o
  -8   0  14        8.07        0.70      6.38 o
  -7   0  14       26.58       25.09     10.94 o
  -6   0  14       16.27       16.71      6.61 o
  -5   0  14       21.40       19.29      7.40 o
  -4   0  14        9.02       10.06      6.23 o
  -3   0  14      245.38      238.21     41.75 o
  -2   0  14        0.01        9.55      6.74 o
  -1   0  14       11.50       12.69     10.23 o
   0   0  14        2.20       18.59     10.72 o
   1   0  14       55.57       40.03     13.48 o
   3   0  14       10.57       34.82     13.18 o
   4   0  14       17.94       11.70     12.30 o
 -12   1  14       10.51       25.15     10.18 o
 -11   1  14        3.96       -5.27      8.34 o
 -10   1  14       36.94       47.94     17.12 o
  -9   1  14       11.46        5.37      7.77 o
  -8   1  14       98.47       93.76     20.52 o
  -7   1  14       11.55       16.24      7.37 o
  -6   1  14       97.50       98.81     27.39 o
  -5   1  14       43.96       58.84      9.38 o
  -4   1  14      144.02      142.87     28.77 o
  -3   1  14       10.54       16.38      7.13 o
  -2   1  14       22.19       24.64      7.07 o
  -1   1  14       16.47       31.66     14.21 o
   0   1  14       91.49       97.88     18.93 o
   1   1  14       23.29       24.00     11.70 o
   2   1  14      125.82      129.64     20.85 o
   3   1  14       17.74       23.31     12.39 o
   4   1  14        5.02        2.75     10.62 o
 -12   2  14       33.12       43.87     13.18 o
 -11   2  14        1.57        5.64     14.41 o
 -10   2  14        2.29        5.11      8.66 o
  -9   2  14       11.26       18.32      8.66 o
  -8   2  14       10.61       20.90      8.51 o
  -7   2  14       16.30       33.45      8.92 o
  -6   2  14        1.54        3.68      9.59 o
  -5   2  14       35.88       55.32      9.44 o
  -4   2  14        1.65        3.87      6.16 o
  -3   2  14       18.48       23.48      7.35 o
  -2   2  14        1.13       -1.49      5.62 o
  -1   2  14       20.40       32.18      7.59 o
   0   2  14       21.36       28.07      7.66 o
   1   2  14        0.57       -5.55      9.39 o
   2   2  14       23.28        9.90      6.99 o
   3   2  14       20.52       33.84     13.38 o
   4   2  14       10.41        9.34     11.70 o
 -11   3  14        0.75       -4.19     13.03 o
 -10   3  14       13.78       11.58      9.18 o
  -9   3  14       29.68       19.46     27.84 o
  -8   3  14       18.25       18.09     11.11 o
  -7   3  14       19.26       45.49     11.66 o
  -6   3  14       15.28       21.15      8.31 o
  -5   3  14        3.48       -5.18      6.51 o
  -4   3  14       16.31       19.84      7.67 o
  -3   3  14        9.09        1.08      9.05 o
  -2   3  14        6.25        6.59      6.51 o
  -1   3  14        7.71        9.97      6.86 o
   0   3  14       37.85       52.32      9.25 o
   1   3  14        6.77        9.33      7.09 o
   2   3  14       23.79       10.77      7.68 o
  -9   4  14        0.01      -14.94      7.47 o
  -8   4  14       12.91       25.07     15.54 o
  -7   4  14       28.92       43.33     30.59 o
  -6   4  14        1.64        3.53      7.71 o
  -5   4  14       22.58        7.43      7.98 o
  -4   4  14        0.99       -5.73      7.82 o
  -3   4  14       40.87       50.97     10.42 o
  -2   4  14        3.52       -5.10      8.95 o
  -1   4  14        3.51       -8.06      6.84 o
   0   4  14       13.03       10.54      7.63 o
  -7  -3  15        9.46       52.43     45.74 o
  -6  -3  15       12.07       51.93     44.95 o
  -5  -3  15        0.89      -26.98     31.48 o
  -4  -3  15        9.37       22.03     16.13 o
  -3  -3  15        4.81        6.79     14.46 o
  -2  -3  15        1.58      -14.56     12.79 o
  -1  -3  15       17.56       10.23     14.66 o
   0  -3  15       12.05       19.67     15.34 o
   1  -3  15       15.87       -2.95     13.67 o
  -9  -2  15        1.13      -10.51     40.33 o
  -8  -2  15        2.54       -7.33     23.70 o
  -7  -2  15       11.56       22.62     18.76 o
  -6  -2  15        9.63        5.10     15.15 o
  -5  -2  15       23.74       22.38     15.13 o
  -4  -2  15       15.18        9.44     12.69 o
  -3  -2  15        9.72       17.21     13.38 o
  -2  -2  15        7.39       -3.15     11.21 o
  -1  -2  15       11.01        3.74     11.90 o
   0  -2  15        1.33       -2.26     11.80 o
   1  -2  15       13.07       18.69     13.57 o
   2  -2  15        1.63        9.44     13.28 o
 -11  -1  15        7.29       11.18     20.67 o
 -10  -1  15       35.28       58.52     23.34 o
  -9  -1  15       10.32       -0.93     17.86 o
  -8  -1  15        4.40       -9.53     16.25 o
  -7  -1  15       26.29        9.12     16.37 o
  -6  -1  15       24.03       22.31     33.84 o
  -5  -1  15       30.27       48.71     15.68 o
  -4  -1  15       23.39       26.16     13.48 o
  -3  -1  15        0.69       -8.95     11.21 o
  -2  -1  15        1.66       10.13     11.90 o
  -1  -1  15       11.47        7.08     11.41 o
   0  -1  15       12.77       15.54     13.18 o
   1  -1  15       11.37       28.13     13.08 o
   2  -1  15        1.08       14.75     12.30 o
   3  -1  15       19.88        8.26     12.79 o
 -12   0  15        0.34      -16.25     20.49 o
 -11   0  15        6.30       13.36     21.75 o
 -10   0  15        3.42       -2.45     10.64 o
  -9   0  15       22.96       12.02     20.92 o
  -8   0  15        8.81        7.73      7.87 o
  -7   0  15       43.76       42.49     13.52 o
  -6   0  15        1.47       -3.76      6.27 o
  -5   0  15        1.80       -5.47     24.00 o
  -4   0  15        0.03       11.90     12.89 o
  -3   0  15        0.19        7.57     12.20 o
  -2   0  15       33.52       47.51     15.05 o
  -1   0  15        6.15       -9.15     10.43 o
   0   0  15        3.07       -0.39     11.61 o
   1   0  15       10.18       -6.00     10.82 o
   2   0  15        0.13       -1.28     11.02 o
   3   0  15        2.29        5.41     12.00 o
 -11   1  15        7.04       11.20     27.61 o
 -10   1  15       35.29       46.32     11.03 o
  -9   1  15       10.24       20.08      8.94 o
  -8   1  15        4.97       -3.90     15.08 o
  -7   1  15       25.62        9.35     13.86 o
  -6   1  15       23.74       18.53      7.81 o
  -5   1  15       30.45       12.35      6.92 o
  -4   1  15       23.32       16.19     11.95 o
  -3   1  15        0.64       -4.96      5.64 o
  -2   1  15        1.81        0.75      5.99 o
  -1   1  15       11.42       34.52     13.28 o
   0   1  15       12.66        6.69     11.31 o
   1   1  15       10.98        9.25     11.11 o
   2   1  15        0.97       -7.28     10.43 o
   3   1  15       20.62       17.80     13.18 o
 -11   2  15       41.70       69.90     13.51 o
 -10   2  15       10.04       21.74      9.60 o
  -9   2  15        1.13       10.11     11.21 o
  -8   2  15        2.37       19.26      8.30 o
  -7   2  15       11.85        3.15     17.07 o
  -6   2  15        9.72       12.00      7.68 o
  -5   2  15       23.67       29.95     17.16 o
  -4   2  15       15.34        8.68      8.46 o
  -3   2  15        9.71       10.44      7.31 o
  -2   2  15        7.28        5.54      7.43 o
  -1   2  15       10.91        9.67      8.11 o
   0   2  15        1.60        1.50      6.57 o
   1   2  15       13.58        6.64      7.20 o
   2   2  15        1.57       -5.11     11.51 o
  -9   3  15        7.24       12.24      9.41 o
  -8   3  15       19.69       33.69     10.30 o
  -7   3  15        9.44        3.77      8.70 o
  -6   3  15       12.62       30.52     19.57 o
  -5   3  15        0.78        5.53      7.34 o
  -4   3  15        9.07        8.82     21.05 o
  -3   3  15        4.77        8.14      7.21 o
  -2   3  15        1.33       11.92     12.54 o
  -1   3  15       16.99       13.86      7.70 o
   0   3  15       11.95       16.63      8.07 o
   1   3  15       16.31       22.39      8.55 o
  -6   4  15       15.04       30.61     10.23 o
  -5   4  15       25.14       21.98      9.40 o
  -4   4  15        3.37       -0.65     16.72 o
  -3   4  15        9.62       12.52     13.13 o
  -2  -3  16        8.55        5.31     15.44 o
  -9  -2  16        1.12      -11.21     24.89 o
  -8  -2  16       11.82       15.44     23.61 o
  -7  -2  16       39.57       53.55     21.77 o
  -6  -2  16       11.08       24.26     17.26 o
  -5  -2  16        1.83        1.33     32.75 o
  -4  -2  16       15.44        3.54     13.87 o
  -3  -2  16        2.52       -9.44     12.20 o
  -2  -2  16        1.72       -6.10     12.20 o
  -1  -2  16        9.17       11.21     13.77 o
   0  -2  16        6.39        0.89     13.57 o
 -10  -1  16        1.23      -14.77     20.20 o
  -9  -1  16        1.44      -20.81     18.78 o
  -8  -1  16        8.81       30.34     36.39 o
  -7  -1  16        8.89       -9.42     17.51 o
  -6  -1  16        1.50       -0.37     14.94 o
  -5  -1  16        4.11      -10.71     14.70 o
  -4  -1  16        6.63       27.25     15.25 o
  -3  -1  16        9.74      -17.61     10.52 o
  -2  -1  16        8.98       -3.74     12.30 o
  -1  -1  16        1.29      -13.77     11.51 o
   0  -1  16        1.94       -9.64     11.90 o
   1  -1  16        6.98       14.46     14.16 o
 -10   0  16        1.34       12.58     20.84 o
  -9   0  16       24.46       59.57     22.39 o
  -8   0  16        2.63      -14.58     17.44 o
  -7   0  16       23.11       38.38     19.84 o
  -6   0  16        5.38       -3.03     15.36 o
  -5   0  16       55.53       26.95     16.52 o
  -4   0  16       14.14       12.39     13.77 o
  -3   0  16       10.20       12.98     12.89 o
  -2   0  16       14.76       16.62     13.18 o
  -1   0  16       15.56       24.10     14.07 o
   0   0  16        3.66       -4.72     11.51 o
   1   0  16        1.42      -10.03     11.61 o
 -10   1  16        1.43       11.24      9.95 o
  -9   1  16        1.38       13.52     14.36 o
  -8   1  16        9.18        9.99     10.44 o
  -7   1  16        8.50       12.06      7.92 o
  -6   1  16        1.61       -0.12      7.06 o
  -5   1  16        3.84       16.18     12.30 o
  -4   1  16        6.68       19.24      7.69 o
  -3   1  16        9.45        0.30     12.10 o
  -2   1  16        8.59       -7.38     11.41 o
  -1   1  16        1.09       26.26     13.18 o
   0   1  16        1.82        1.18     11.31 o
   1   1  16        6.73       10.43     12.49 o
  -9   2  16        1.19       -8.44     17.70 o
  -8   2  16       11.50       13.10      8.86 o
  -7   2  16       39.48       52.45     18.44 o
  -6   2  16       11.06       23.03      9.19 o
  -5   2  16        1.94        7.09      7.68 o
  -4   2  16       15.37       17.49      8.31 o
  -3   2  16        2.27       -0.46      8.90 o
  -2   2  16        1.65       -3.24      6.83 o
  -1   2  16        9.05       12.55      7.71 o
   0   2  16        6.32       -1.97     12.00 o
  -7   3  16        8.62       14.79      9.28 o
  -6   3  16       17.40       36.42     10.67 o
  -5   3  16        1.62       10.52      8.54 o
  -4   3  16        6.17        7.08      8.19 o
  -3   3  16        3.76      -10.12      7.20 o
  -2   3  16        8.32       -6.74     11.90 o
  -6  -2  17       14.00       37.97     21.74 o
  -5  -2  17       13.35       14.95     18.30 o
  -4  -2  17        3.12       14.26     16.72 o
  -8  -1  17       23.42       22.30     21.16 o
  -7  -1  17        1.32       -3.50     17.80 o
  -6  -1  17        6.56        7.33     17.70 o
  -5  -1  17        4.35      -14.85     15.15 o
  -4  -1  17        1.87       13.97     15.25 o
  -3  -1  17       11.63       12.49     13.18 o
  -2  -1  17        9.63       18.69     14.85 o
  -9   0  17       13.93       56.85     42.10 o
  -8   0  17       11.15       20.68     21.51 o
  -7   0  17       31.52       45.80     21.61 o
  -6   0  17        0.75      -23.41     14.49 o
  -5   0  17        4.41       -5.61     15.15 o
  -4   0  17        0.39       10.92     15.44 o
  -3   0  17        6.23       16.23     14.46 o
  -2   0  17        0.67       20.36     15.44 o
  -1   0  17        0.65       -5.31     13.18 o
  -8   1  17       23.37       -7.97     21.74 o
  -7   1  17        1.25      -12.49     19.97 o
  -6   1  17        6.87      -10.23     18.20 o
  -5   1  17        3.96      -25.38     14.75 o
  -4   1  17        1.95      -12.98     14.36 o
  -3   1  17       11.38      -22.23     11.31 o
  -2   1  17        9.66        7.77     13.18 o
  -6   2  17       13.94       16.89     29.66 o
  -5   2  17       13.16        6.02      8.83 o
  -4   2  17        2.98        7.86      9.00 o
 
